# Supplementary material for: In vivo phosphoproteome characterization reveals key starch granule-binding phosphoproteins involved in wheat water-deficit response
Source: BMC Plant Biol. 2017 Oct 23;17:168. doi: 10.1186/s12870-017-1118-z (PMC5651632; doi:10.1186/s12870-017-1118-z)
Supplement: Supplementary file 1 — Efficiency and R2 values (coefficient of determination) of primer pairs. These values were determined using standard curves. Table S2. Granule-binding proteins identified by MALDI-TOF/TOF-MS. Table S3. Peptide information for the identified starch granule-associated proteins with at least twofold differences. Table S4. Total phosphorylated sites and phosphoproteins identified in this study. Table S5. Identification of proteins related to starch synthesis by matrix-assisted laser desorption ionization time-of-flight mass spectrometry (MALDI-TOF MS). (ZIP 124 kb) [file 12870_2017_1118_MOESM1_ESM.zip › Additional File 1 Table-S1.xls]

## Sheet: Sheet1
Additional File 1 Table S1. Primer pairs used in qRT-PCR analyses.
Gene	Forward primer(5’-3’)	Reverse primer(5’-3’)	Amplicon length (bp)	Efficiencies	R2
ADP	GCTCTCCAACAACATTGCCAAC	GCTTCTGCCTGTCACATACGC	126 bp	1.007	0.999
Ubi4	TGACACCATCGACAACGTGA	GAGGGTGGACTCCTTCTGGA	126bp	0.976	0.983
GBSSⅠ	CTGGTCACGTCCCAGCTC	ACGAACACGAGGTTCATGC	321bp	0.966	1
SSⅠ	GCAAAAGGAGAGGAGGGTACA	ACGTATGGTCTTTCGTCATGC	236bp	1.012	0.999
SSⅡa	CCTGAGCACTACCTGGAACACTT	TCTGCCGTATGATGTCGTGAA	175bp	1.011	0.999
SSⅢa	AGTCGGAGGGTTGGTTTA	ATCCCATTCCTGTTGTCATA	196bp	1.046	0.996
SBE1	GGCCCAGTACAACGATCACT	CTTTGACACGAGTGGCTTCA	257bp	1.057	0.997
SBE2a	TCGTGGCATAGCATTACAT	GAGTTTGCGGACCTCTTG	239bp	0.973	0.999
SBE2b	CTTTGGTGGATTTGGTAGG	TTAGTTCATTGGAGCATAGACA	130bp	1.001	0.996
ISA1	TGAATCGGACTGGGAACG	CACCACGACATTGGAAACAT	131bp	0.992	0.993
ISA2	AGAGGCTAAGGCAGATAAGG	CGAACCAGCAGAGGAGTG	291bp	0.994	0.999
ISA3	TGCGGGAATACACTAAACT	GAGGAGCATCAAGAGGACTA	157bp	1.069	0.985
PUL	TCATCTCCGCTTTTTCGTCT	TACTTCGTGCGGACACACAT	272bp	1.042	0.999
AGPL1	GTCACATTCACCGCACCT	GTCCTCAAGCACCCAGATA	152bp	102.2	0.999
AGPS1	CTTCTATGACCGTTCTGCC	CAACCTTCACCGATAACAC	102bp	109.5	0.999
AGPS2	CGATGGTTACTGGGAAGA	TTTGAAGGAGGCAAGTGT	144bp	104.7	1
PGI	AATCCATCAGGGAAGAGTT	ATAAGCAAGTGCGTCAGG	142bp	103.5	0.997
PGM	TGGCTAACCTAGTCAAGATG	CTGCTCAATGTAAATACGG	239bp	106.4	0.998
Primer pairs efficiencies and R2 values (coefficient of determination) calculated for standard curves (5-fold dilution series from pooled cDNAs) in the species of Jingdong 17.
