# Supplementary material for: In vivo phosphoproteome characterization reveals key starch granule-binding phosphoproteins involved in wheat water-deficit response
Source: BMC Plant Biol. 2017 Oct 23;17:168. doi: 10.1186/s12870-017-1118-z (PMC5651632; doi:10.1186/s12870-017-1118-z)
Supplement: Supplementary file 1 — Efficiency and R2 values (coefficient of determination) of primer pairs. These values were determined using standard curves. Table S2. Granule-binding proteins identified by MALDI-TOF/TOF-MS. Table S3. Peptide information for the identified starch granule-associated proteins with at least twofold differences. Table S4. Total phosphorylated sites and phosphoproteins identified in this study. Table S5. Identification of proteins related to starch synthesis by matrix-assisted laser desorption ionization time-of-flight mass spectrometry (MALDI-TOF MS). (ZIP 124 kb) [file 12870_2017_1118_MOESM1_ESM.zip › Additional File 1 Table-S2.xls]

## Sheet: Sheet1
Additional File 1 Table S2. Granule-binding proteins identified by MALDI-TOF/TOF-MS.
Protein spots	Protein Name	Accession No.	TMW/ EMW	TPI/EPI	Coverage %	Number of peptides	Protein Score	Protein Score C. I. %	Total Ion C. I. %
1	starch synthase IIa-3	gi|8953573	87.1/10 7.0	6.27/5.76	44	32	781	100	100
2	starch synthase IIa-3	gi|8953573	87.1/12 4.0	6.27/5.80	27	17	231	100	100
3	starch synthase IIa-3	gi|8953573	87.1/11 0.0	6.27/5.83	30	19	433	100	100
4	starch synthase IIa-3	gi|8953573	87.1/12 4.0	6.27/5.68	31	19	266	100	100
5	starch synthase IIa-3	gi|8953573	87.1/10 8.0	6.27/5.70	50	34	864	100	100
6	starch synthase IIa-3	gi|8953573	87.1/10 9.0	6.27/5.64	47	23	700	100	100
7	starch synthase IIa-3	gi|8953573	87.1/10 8.0	6.27/5.60	35	25	753	100	100
8	starch synthase IIa-3	gi|8953573	87.1/10 9.0	6.27/5.56	34	25	300	100	100
9	granule bound starch synthase	gi|308229780	64.6/90. 0	8.62/5.38	44	22	865	100	100
10	starch synthase I-1	gi|9369334	71.6/84. 0	5.76/5.21	30	17	538	100	100
11	starch synthase I-1	gi|9369334	71.6/84. 0	5.76/5.17	30	19	622	100	100
12	starch synthase I-1	gi|9369334	71.6/84. 0	5.76/5.13	25	16	536	100	100
13	starch synthase I-1	gi|9369334	71.6/84. 0	5.76/5.11	17	11	142	100	100
14	granule bound starch synthase	gi|308229780	64.6/62. 5	8.62/5.12	41	21	898	100	100
15	granule bound starch synthase	gi|262385348	64.5/61. 5	8.42/5.15	40	27	824	100	100
16	starch synthase (GBSSI)	gi|4760584	67.0/69. 0	7.49/5.22	28	10	128	100	99.994
17	starch synthase (GBSSI)	gi|4760584	67.0/68. 0	7.49/5.27	36	15	586	100	100
18	granule bound starch synthase	gi|308229780	64.6/68. 0	8.26/5.32	38	17	299	100	100
19	granule bound starch synthase	gi|308229780	64.6/60. 0	8.62/5.27	47	21	807	100	100
20	granule bound starch synthase	gi|308229780	64.6/60. 0	8.62/5.37	40	16	627	100	100
21	granule bound starch synthase	gi|308229780	64.6/60. 8	8.62/5.45	34	16	775	100	100
22	granule bound starch synthase	gi|308229780	64.6/64. 0	8.62/5.67	47	20	448	100	100
23	granule bound starch synthase	gi|308229780	64.6/60. 5	8.62/3.75	54	31	1010	100	100
24	granule bound starch synthase	gi|308229780	64.6/63. 0	8.62/4.90	39	19	621	100	100
25	granule bound starch synthase, partial	gi|378939978	64.5/45. 0	8.67/5.29	14	12	64	100	100
26	waxy A1, partial	gi|334086816	64.5/45. 0	8.67/5.13	16	14	44	100	100
27	waxy A1, partial	gi|334086818	64.5/45. 0	8.67/5.19	13	12	84	98.198	95.501
28	granule-bound starch synthase precursor	gi|4588607	63.4/42. 5	7.86/5.20	32	15	320	100	100
29	granule-bound starch synthase precursor	gi|4588607	63.4/42. 5	7.86/5.20	34	17	220	100	100
30	granule-bound starch synthase precursor	gi|4588607	63.4/42. 5	7.86/5.20	37	15	360	100	100
31	waxy D1, partial	gi|310619502	64.5/42. 5	8.29/5.29	36	18	553	100	100
32	waxy D1, partial	gi|310619502	64.5/44. 0	8.29/5.42	37	20	511	100	100
33	granule bound starch synthase, partial	gi|378939978	64.5/31. 2	8.67/5.62	18	9	79	99.949	99.845
