# Supplementary material for: In vivo phosphoproteome characterization reveals key starch granule-binding phosphoproteins involved in wheat water-deficit response
Source: BMC Plant Biol. 2017 Oct 23;17:168. doi: 10.1186/s12870-017-1118-z (PMC5651632; doi:10.1186/s12870-017-1118-z)
Supplement: Supplementary file 1 — Efficiency and R2 values (coefficient of determination) of primer pairs. These values were determined using standard curves. Table S2. Granule-binding proteins identified by MALDI-TOF/TOF-MS. Table S3. Peptide information for the identified starch granule-associated proteins with at least twofold differences. Table S4. Total phosphorylated sites and phosphoproteins identified in this study. Table S5. Identification of proteins related to starch synthesis by matrix-assisted laser desorption ionization time-of-flight mass spectrometry (MALDI-TOF MS). (ZIP 124 kb) [file 12870_2017_1118_MOESM1_ESM.zip › Additional File 1 Table-S3.XLS]

## Sheet: Sheet1
Additional File 1 Table S3 - Peptide infromation of the identified starch granule-associated proteins with at least 2-fold.
Spot No.	Protein Name	Accession No.	Calc. Mass	Obsrv. Mass	± da	± ppm	Start Seq.	End Seq.	Sequence	Ion Score	C. I. %
1	starch synthase IIa-3	gi|8953573	814.478	814.481	0.0031	4	603	609	ELGLQVR
			814.478	814.481	0.0031	4	603	609	ELGLQVR	26	79.436
			845.415	845.487	0.0716	85	758	763	TYRDYK
			856.452	856.469	0.0168	20	161	168	VPVNGENK
			907.479	907.498	0.0199	22	671	678	GWVGFSVR
			907.479	907.498	0.0199	22	671	678	GWVGFSVR	15	0
			1024.47	1024.46	-0.0094	-9	398	406	QEDIYGGSR
			1120.52	1120.55	0.0324	29	461	469	DHGLMQYTR
			1120.52	1120.55	0.0324	29	461	469	DHGLMQYTR	17	0
			1136.52	1136.54	0.0217	19	461	469	DHGLMQYTR
			1143.65	1143.64	-0.0156	-14	610	620	GDVPLLGFIGR
			1181.65	1181.66	0.0155	13	748	757	LIEALGHCLR
			1181.65	1181.66	0.0155	13	748	757	LIEALGHCLR	19	0
			1281.64	1281.58	-0.0515	-40	267	277	YIGFEEPVEAK
			1315.7	1315.73	0.0283	22	683	695	ITAGADALLMPSR
			1317.63	1317.69	0.0571	43	396	406	HRQEDIYGGSR
			1317.63	1317.69	0.0571	43	396	406	HRQEDIYGGSR
			1409.73	1409.73	-0.0054	-4	266	277	KYIGFEEPVEAK
			1452.76	1452.75	-0.0076	-5	538	550	TVEGGWGLHDIIR
			1452.76	1452.75	-0.0076	-5	538	550	TVEGGWGLHDIIR	63	99.996
			1535.66	1535.7	0.0361	24	350	362	YGDYEEAYDVGVR
			1535.66	1535.7	0.0361	24	350	362	YGDYEEAYDVGVR	62	99.995
			1689.78	1689.78	-0.0038	-2	457	469	AYYRDHGLMQYTR
			1921.94	1921.92	-0.0228	-12	503	520	LYDPVGGEHANYFAAGL
									K
			2279.11	2279.08	-0.0363	-16	558	577	GIVNGIDNMEWNPEVDV
									HLK
			2305.07	2305.15	0.0801	35	723	742	DTVPPFDPFNHSGLGWT
									FDR
			2459.17	2459.23	0.0667	27	483	502	GPVDEFPFTELPEHYLEH
									FR
2	starch synthase IIa-3	gi|8953573	814.478	814.463	-0.0147	-18	603	609	ELGLQVR
			814.478	814.463	-0.0147	-18	603	609	ELGLQVR	18	4.63
			844.5	844.553	0.053	63	79	87	ALRGGAATK
			856.452	856.511	0.0591	69	161	168	VPVNGENK
			883.463	883.442	-0.0208	-24	143	151	DSGLPAPAR
			907.479	907.444	-0.0347	-38	671	678	GWVGFSVR
			970.477	970.491	0.0133	14	652	659	HDLEGMLR
			983.517	983.561	0.0445	45	412	418	RMILFCK
			1024.47	1024.51	0.0403	39	398	406	QEDIYGGSR
			1026.55	1026.52	-0.0285	-28	196	205	APESVVPAEK
			1071.51	1071.44	-0.0624	-58	65	75	DAGIDDAAPAR
			1120.52	1120.57	0.047	42	461	469	DHGLMQYTR
			1136.58	1136.56	-0.0184	-16	28	39	VSASPPHTGAGR
			1143.65	1143.64	-0.0112	-10	610	620	GDVPLLGFIGR
			1143.65	1143.64	-0.0112	-10	610	620	GDVPLLGFIGR	52	99.96
			1143.65	1143.74	0.0842	74	610	620	GDVPLLGFIGR
			1165.66	1165.63	-0.0362	-31	340	349	GHRVMVVVPR
			1292.62	1292.61	-0.013	-10	101	114	DAAEGGAPSPPAPR
			1315.7	1315.67	-0.0296	-22	683	695	ITAGADALLMPSR
			1315.7	1315.82	0.113	86	683	695	ITAGADALLMPSR
			1331.7	1331.75	0.0464	35	683	695	ITAGADALLMPSR
			1393.73	1393.78	0.0524	38	26	39	TRVSASPPHTGAGR
			1452.76	1452.77	0.0128	9	538	550	TVEGGWGLHDIIR
			1452.76	1452.9	0.1427	98	538	550	TVEGGWGLHDIIR
			1452.76	1452.9	0.1427	98	538	550	TVEGGWGLHDIIR	32	95.72
			1475.79	1475.83	0.043	29	470	482	SIMVIHNIAHQGR
			1487.7	1487.81	0.1134	76	120	133	LPSMNGMPVNGENK
			1503.69	1503.82	0.1303	87	120	133	LPSMNGMPVNGENK
			1535.66	1535.68	0.0171	11	350	362	YGDYEEAYDVGVR
			1535.66	1535.68	0.0171	11	350	362	YGDYEEAYDVGVR	96	100
			1684.94	1684.82	-0.1173	-70	610	625	GDVPLLGFIGRLDGQK
			1684.94	1684.82	-0.1173	-70	610	625	GDVPLLGFIGRLDGQK
			1684.94	1685	0.0663	39	610	625	GDVPLLGFIGRLDGQK
			1777.88	1777.91	0.0297	17	97	114	TLDRDAAEGGAPSPPAP
									R
			1921.94	1921.96	0.0198	10	503	520	LYDPVGGEHANYFAAGL
									K
			2305.07	2305.21	0.1455	63	723	742	DTVPPFDPFNHSGLGWT
									FDR
			2459.17	2459.24	0.0774	31	483	502	GPVDEFPFTELPEHYLEH
									FR
3	starch synthase IIa-3	gi|8953573	811.421	811.469	0.0489	60	413	418	MILFCK
			814.478	814.439	-0.0388	-48	603	609	ELGLQVR
			883.463	883.38	-0.083	-94	143	151	DSGLPAPAR
			907.479	907.446	-0.033	-36	671	678	GWVGFSVR
			970.477	970.471	-0.0066	-7	652	659	HDLEGMLR
			983.458	983.443	-0.0147	-15	761	767	DYKESWR
			1024.47	1024.55	0.0803	78	398	406	QEDIYGGSR
			1136.58	1136.61	0.0254	22	28	39	VSASPPHTGAGR
			1143.65	1143.62	-0.0287	-25	610	620	GDVPLLGFIGR
			1143.65	1143.62	-0.0287	-25	610	620	GDVPLLGFIGR	67	99.999
			1155.64	1155.56	-0.0741	-64	322	334	TGGLGDVAGALPK
			1155.64	1155.69	0.0569	49	322	334	TGGLGDVAGALPK
			1160.58	1160.62	0.0417	36	764	772	ESWRGLQER
			1177.68	1177.59	-0.0947	-80	786	795	LYEDVLVKAK
			1181.65	1181.6	-0.0483	-41	748	757	LIEALGHCLR
			1281.64	1281.71	0.0707	55	267	277	YIGFEEPVEAK
			1292.62	1292.53	-0.0971	-75	101	114	DAAEGGAPSPPAPR
			1315.7	1315.64	-0.068	-52	683	695	ITAGADALLMPSR
			1315.7	1315.8	0.0953	72	683	695	ITAGADALLMPSR
			1317.63	1317.63	-0.0018	-1	396	406	HRQEDIYGGSR
			1452.72	1452.72	0.0017	1	65	78	DAGIDDAAPARQPR
			1452.76	1452.72	-0.0387	-27	538	550	TVEGGWGLHDIIR	71	100
			1493.65	1493.59	-0.0576	-39	773	785	GMSQDFSWEHAAK
			1509.64	1509.67	0.0316	21	773	785	GMSQDFSWEHAAK
			1535.66	1535.6	-0.0602	-39	350	362	YGDYEEAYDVGVR
			1535.66	1535.6	-0.0602	-39	350	362	YGDYEEAYDVGVR	84	100
			1663.76	1663.72	-0.0403	-24	350	363	YGDYEEAYDVGVRK
			1689.78	1689.72	-0.0576	-34	457	469	AYYRDHGLMQYTR
			1724.81	1724.85	0.0402	23	267	281	YIGFEEPVEAKDDGR
			1777.88	1777.83	-0.0549	-31	97	114	TLDRDAAEGGAPSPPAP
									R				25
			1777.88	1777.83	-0.0549	-31	97	114	TLDRDAAEGGAPSPPAP	78	100
									R
			1817.87	1817.86	-0.0025	-1	578	594	SDGYTNFSLGTLDSGKR				29
			1921.94	1921.89	-0.0577	-30	503	520	LYDPVGGEHANYFAAGL
									K
			1921.94	1921.89	-0.0577	-30	503	520	LYDPVGGEHANYFAAGL	37	98.888
									K
			1934.01	1933.96	-0.0525	-27	521	537	MADQVVVVSPGYLWELK
			1967.99	1967.95	-0.033	-17	1	21	MSSAVASAASFLALASAS
									PGR
			2064.08	2064.06	-0.0271	-13	2	23	SSAVASAASFLALASASP
									GRSR				84
			2076.96	2076.99	0.0376	18	768	785	GLQERGMSQDFSWEHA
									AK
			2195.12	2195.13	0.01	5	1	23	MSSAVASAASFLALASAS
									PGRSR
			2305.07	2305.04	-0.0247	-11	723	742	DTVPPFDPFNHSGLGWT				107
									FDR
			2305.07	2305.04	-0.0247	-11	723	742	DTVPPFDPFNHSGLGWT	71	100
									FDR
			2316.13	2315.99	-0.1451	-63	343	362	VMVVVPRYGDYEEAYDV
									GVR
			2459.17	2459.13	-0.0366	-15	483	502	GPVDEFPFTELPEHYLEH
									FR
			2459.17	2459.13	-0.0366	-15	483	502	GPVDEFPFTELPEHYLEH	104	100
									FR				22
			2798.46	2798.42	-0.0332	-12	626	651	GVEIIADAMPWIVSQDVQ
									LVMLGTGR
4	starch synthase IIa-3	gi|8953573	814.478	814.412	-0.0661	-81	603	609	ELGLQVR
			814.478	814.412	-0.0661	-81	603	609	ELGLQVR	25	0
			856.452	856.416	-0.0362	-42	161	168	VPVNGENK
			907.479	907.425	-0.0537	-59	671	678	GWVGFSVR
			907.479	907.425	-0.0537	-59	671	678	GWVGFSVR	29	0
			1120.52	1120.5	-0.02	-18	461	469	DHGLMQYTR
			1143.65	1143.58	-0.0691	-60	610	620	GDVPLLGFIGR
			1160.58	1160.48	-0.1021	-88	764	772	ESWRGLQER
			1181.65	1181.58	-0.0702	-59	748	757	LIEALGHCLR
			1234.57	1234.62	0.0461	37	660	668	HFEREHHDK
			1281.64	1281.59	-0.0482	-38	267	277	YIGFEEPVEAK
			1315.7	1315.65	-0.052	-40	683	695	ITAGADALLMPSR
			1452.72	1452.72	-0.0037	-3	65	78	DAGIDDAAPARQPR
			1452.76	1452.72	-0.0441	-30	538	550	TVEGGWGLHDIIR	84	99.998
			1487.7	1487.7	0.004	3	120	133	LPSMNGMPVNGENK
			1487.7	1487.7	0.004	3	120	133	LPSMNGMPVNGENK
			1491.78	1491.72	-0.0603	-40	470	482	SIMVIHNIAHQGR
			1535.66	1535.63	-0.0372	-24	350	362	YGDYEEAYDVGVR
			1535.66	1535.63	-0.0372	-24	350	362	YGDYEEAYDVGVR	107	100
			1663.76	1663.75	-0.0097	-6	350	363	YGDYEEAYDVGVRK
			1724.81	1724.79	-0.026	-15	267	281	YIGFEEPVEAKDDGR
			1921.94	1921.92	-0.026	-14	503	520	LYDPVGGEHANYFAAGL
									K
			2305.07	2305.14	0.0686	30	723	742	DTVPPFDPFNHSGLGWT
									FDR
			2459.17	2459.17	-0.0004	0	483	502	GPVDEFPFTELPEHYLEH
									FR
			2459.17	2459.17	-0.0004	0	483	502	GPVDEFPFTELPEHYLEH	22	0
									FR
5	starch synthase IIa-3	gi|8953573	814.478	814.445	-0.0335	-41	603	609	ELGLQVR
			814.478	814.445	-0.0335	-41	603	609	ELGLQVR	15	0
			856.452	856.502	0.0501	58	161	168	VPVNGENK
			907.479	907.455	-0.0231	-25	671	678	GWVGFSVR
			984.486	984.505	0.0192	20	152	160	APQPSSQNR
			1143.65	1143.63	-0.0243	-21	610	620	GDVPLLGFIGR
			1143.65	1143.63	-0.0243	-21	610	620	GDVPLLGFIGR	71	99.971
			1181.65	1181.63	-0.017	-14	748	757	LIEALGHCLR
			1181.65	1181.63	-0.017	-14	748	757	LIEALGHCLR
			1281.64	1281.67	0.031	24	267	277	YIGFEEPVEAK
			1292.62	1292.59	-0.0349	-27	101	114	DAAEGGAPSPPAPR
			1292.62	1292.59	-0.0349	-27	101	114	DAAEGGAPSPPAPR	32	0
			1315.7	1315.66	-0.0389	-30	683	695	ITAGADALLMPSR
			1393.73	1393.7	-0.0299	-21	26	39	TRVSASPPHTGAGR
			1452.76	1452.79	0.0267	18	538	550	TVEGGWGLHDIIR
			1452.76	1452.79	0.0267	18	538	550	TVEGGWGLHDIIR	60	99.573
			1487.7	1487.73	0.0349	23	120	133	LPSMNGMPVNGENK
			1487.7	1487.73	0.0349	23	120	133	LPSMNGMPVNGENK
			1535.66	1535.66	-0.0012	-1	350	362	YGDYEEAYDVGVR
			1535.66	1535.66	-0.0012	-1	350	362	YGDYEEAYDVGVR	96	100
			1777.88	1777.9	0.0167	9	97	114	TLDRDAAEGGAPSPPAP
									R
			1817.87	1817.94	0.0727	40	578	594	SDGYTNFSLGTLDSGKR
			1921.94	1922.03	0.0856	45	503	520	LYDPVGGEHANYFAAGL
									K
			2082.1	2082.14	0.0386	19	248	266	ALSPPAAPAVQQDLWDF
									KK
			2305.07	2305.1	0.0356	15	723	742	DTVPPFDPFNHSGLGWT
									FDR
			2305.07	2305.1	0.0356	15	723	742	DTVPPFDPFNHSGLGWT
									FDR
			2459.17	2459.17	0.0057	2	483	502	GPVDEFPFTELPEHYLEH
									FR
			2459.17	2459.17	0.0057	2	483	502	GPVDEFPFTELPEHYLEH	42	76.267
									FR
6	starch synthase IIa-3	gi|8953573	814.478	814.519	0.0407	50	603	609	ELGLQVR
			814.478	814.519	0.0407	50	603	609	ELGLQVR	40	66.344
			883.463	883.498	0.0351	40	143	151	DSGLPAPAR
			907.479	907.515	0.0368	41	671	678	GWVGFSVR
			907.479	907.515	0.0368	41	671	678	GWVGFSVR	38	49.874
			983.458	983.486	0.0277	28	761	767	DYKESWR
			984.486	984.488	0.002	2	152	160	APQPSSQNR
			986.472	986.469	-0.003	-3	652	659	HDLEGMLR
			1024.47	1024.53	0.0588	57	398	406	QEDIYGGSR
			1071.51	1071.51	0.0061	6	65	75	DAGIDDAAPAR
			1120.52	1120.54	0.0173	15	461	469	DHGLMQYTR
			1143.65	1143.65	-0.0068	-6	610	620	GDVPLLGFIGR
			1143.65	1143.65	-0.0068	-6	610	620	GDVPLLGFIGR	72	99.98
			1181.65	1181.62	-0.0226	-19	748	757	LIEALGHCLR
			1281.64	1281.64	0.0028	2	267	277	YIGFEEPVEAK
			1292.62	1292.59	-0.0318	-25	101	114	DAAEGGAPSPPAPR
			1315.7	1315.67	-0.0329	-25	683	695	ITAGADALLMPSR
			1317.63	1317.63	0.0032	2	396	406	HRQEDIYGGSR
			1331.7	1331.65	-0.0464	-35	683	695	ITAGADALLMPSR
			1452.72	1452.7	-0.0166	-11	65	78	DAGIDDAAPARQPR
			1452.76	1452.7	-0.057	-39	538	550	TVEGGWGLHDIIR	75	99.991
			1487.7	1487.7	0.004	3	120	133	LPSMNGMPVNGENK
			1491.78	1491.72	-0.0614	-41	470	482	SIMVIHNIAHQGR
			1493.65	1493.66	0.0089	6	773	785	GMSQDFSWEHAAK
			1503.69	1503.76	0.0694	46	120	133	LPSMNGMPVNGENK
			1535.66	1535.6	-0.0668	-43	350	362	YGDYEEAYDVGVR
			1535.66	1535.6	-0.0668	-43	350	362	YGDYEEAYDVGVR	102	100
			1663.76	1663.7	-0.0557	-33	350	363	YGDYEEAYDVGVRK
			1724.81	1724.71	-0.0984	-57	267	281	YIGFEEPVEAKDDGR
			1777.88	1777.79	-0.0956	-54	97	114	TLDRDAAEGGAPSPPAP
									R
			1777.88	1777.79	-0.0956	-54	97	114	TLDRDAAEGGAPSPPAP	108	100
									R
			1817.87	1817.74	-0.1241	-68	578	594	SDGYTNFSLGTLDSGKR
			1817.87	1817.74	-0.1241	-68	578	594	SDGYTNFSLGTLDSGKR	71	99.976
			1821.92	1821.85	-0.0664	-36	152	168	APQPSSQNRVPVNGENK
			1921.94	1921.82	-0.1231	-64	503	520	LYDPVGGEHANYFAAGL
									K
			1934.01	1933.9	-0.1126	-58	521	537	MADQVVVVSPGYLWELK
			2082.1	2081.94	-0.1614	-78	248	266	ALSPPAAPAVQQDLWDF
									KK
			2211.12	2210.97	-0.1482	-67	1	23	MSSAVASAASFLALASAS
									PGRSR
			2279.11	2278.92	-0.1906	-84	558	577	GIVNGIDNMEWNPEVDV
									HLK
			2295.11	2295	-0.1081	-47	558	577	GIVNGIDNMEWNPEVDV
									HLK
			2305.07	2304.85	-0.2178	-94	723	742	DTVPPFDPFNHSGLGWT
									FDR
7	starch synthase IIa-3	gi|8953573	814.478	814.492	0.0135	17	603	609	ELGLQVR
			814.478	814.492	0.0135	17	603	609	ELGLQVR	41	68.852
			883.463	883.471	0.0079	9	143	151	DSGLPAPAR
			907.479	907.499	0.0206	23	671	678	GWVGFSVR
			983.458	983.463	0.0052	5	761	767	DYKESWR
			984.486	984.481	-0.0049	-5	152	160	APQPSSQNR
			1143.65	1143.67	0.015	13	610	620	GDVPLLGFIGR
			1143.65	1143.67	0.015	13	610	620	GDVPLLGFIGR	68	99.946
			1155.64	1155.66	0.0209	18	322	334	TGGLGDVAGALPK
			1181.65	1181.64	-0.0026	-2	748	757	LIEALGHCLR
			1281.64	1281.68	0.0424	33	267	277	YIGFEEPVEAK
			1292.62	1292.63	0.0086	7	101	114	DAAEGGAPSPPAPR
			1315.7	1315.71	0.007	5	683	695	ITAGADALLMPSR
			1317.63	1317.64	0.0133	10	396	406	HRQEDIYGGSR
			1452.72	1452.75	0.0323	22	65	78	DAGIDDAAPARQPR	71	99.97
			1452.76	1452.75	-0.0081	-6	538	550	TVEGGWGLHDIIR
			1503.69	1503.8	0.1026	68	120	133	LPSMNGMPVNGENK
			1503.69	1503.8	0.1026	68	120	133	LPSMNGMPVNGENK
			1535.66	1535.67	0.0073	5	350	362	YGDYEEAYDVGVR
			1535.66	1535.67	0.0073	5	350	362	YGDYEEAYDVGVR	107	100
			1663.76	1663.75	-0.0079	-5	350	363	YGDYEEAYDVGVRK
			1663.76	1663.75	-0.0079	-5	350	363	YGDYEEAYDVGVRK	59	99.498
			1684.94	1684.8	-0.1428	-85	610	625	GDVPLLGFIGRLDGQK
			1684.94	1684.94	-0.0023	-1	610	625	GDVPLLGFIGRLDGQK
			1724.81	1724.82	0.0032	2	267	281	YIGFEEPVEAKDDGR
			1724.81	1724.82	0.0032	2	267	281	YIGFEEPVEAKDDGR	119	100
			1777.88	1777.9	0.0149	8	97	114	TLDRDAAEGGAPSPPAP
									R
			1777.88	1777.9	0.0149	8	97	114	TLDRDAAEGGAPSPPAP	105	100
									R
			1817.87	1817.86	-0.0041	-2	578	594	SDGYTNFSLGTLDSGKR
			1821.92	1821.94	0.019	10	152	168	APQPSSQNRVPVNGENK
			1921.94	1921.93	-0.0171	-9	503	520	LYDPVGGEHANYFAAGL
									K
			2082.1	2082.14	0.0339	16	248	266	ALSPPAAPAVQQDLWDF
									KK
			2973.47	2973.38	-0.0882	-30	206	235	APPSSGSNFVPSASAPG
									SDTVSDVELELKK
8	starch synthase IIa-3	gi|8953573	814.478	814.443	-0.0348	-43	603	609	ELGLQVR
			814.478	814.443	-0.0348	-43	603	609	ELGLQVR	27	0
			883.463	883.441	-0.022	-25	143	151	DSGLPAPAR
			907.479	907.457	-0.0212	-23	671	678	GWVGFSVR
			907.479	907.457	-0.0212	-23	671	678	GWVGFSVR	42	76.217
			983.458	983.403	-0.0547	-56	761	767	DYKESWR
			983.516	983.526	0.0093	9	412	418	RMILFCK
			984.486	984.461	-0.0249	-25	152	160	APQPSSQNR
			1143.65	1143.66	0.0031	3	610	620	GDVPLLGFIGR
			1143.65	1143.66	0.0031	3	610	620	GDVPLLGFIGR	93	100
			1160.58	1160.58	0.0021	2	764	772	ESWRGLQER
			1181.65	1181.6	-0.0452	-38	748	757	LIEALGHCLR
			1281.64	1281.68	0.0396	31	267	277	YIGFEEPVEAK
			1292.62	1292.59	-0.0355	-27	101	114	DAAEGGAPSPPAPR
			1315.7	1315.66	-0.0487	-37	683	695	ITAGADALLMPSR
			1317.63	1317.6	-0.0295	-22	396	406	HRQEDIYGGSR
			1331.7	1331.7	0.0055	4	683	695	ITAGADALLMPSR
			1452.72	1452.73	0.0129	9	65	78	DAGIDDAAPARQPR
			1452.76	1452.73	-0.0275	-19	538	550	TVEGGWGLHDIIR	63	99.777
			1491.78	1491.77	-0.016	-11	470	482	SIMVIHNIAHQGR
			1503.69	1503.81	0.1201	80	120	133	LPSMNGMPVNGENK
			1509.64	1509.64	-0.0055	-4	773	785	GMSQDFSWEHAAK
			1535.66	1535.65	-0.0183	-12	350	362	YGDYEEAYDVGVR
			1535.66	1535.65	-0.0183	-12	350	362	YGDYEEAYDVGVR	107	100
			1663.76	1663.73	-0.0266	-16	350	363	YGDYEEAYDVGVRK
			1684.94	1684.96	0.0255	15	610	625	GDVPLLGFIGRLDGQK
			1689.78	1689.8	0.0185	11	457	469	AYYRDHGLMQYTR
			1724.81	1724.81	-0.0032	-2	267	281	YIGFEEPVEAKDDGR
			1724.81	1724.81	-0.0032	-2	267	281	YIGFEEPVEAKDDGR	122	100
			1777.88	1777.88	-0.0018	-1	97	114	TLDRDAAEGGAPSPPAP
									R
			1777.88	1777.88	-0.0018	-1	97	114	TLDRDAAEGGAPSPPAP	109	100
									R
			1817.87	1817.86	-0.0097	-5	578	594	SDGYTNFSLGTLDSGKR
			1821.92	1821.91	-0.0092	-5	152	168	APQPSSQNRVPVNGENK
			1921.94	1921.93	-0.0131	-7	503	520	LYDPVGGEHANYFAAGL
									K
			1950	1950.05	0.0423	22	521	537	MADQVVVVSPGYLWELK
			2082.1	2082.13	0.0327	16	248	266	ALSPPAAPAVQQDLWDF
									KK
			2295.11	2295.16	0.0528	23	558	577	GIVNGIDNMEWNPEVDV
									HLK
			2305.07	2305.08	0.0159	7	723	742	DTVPPFDPFNHSGLGWT
									FDR
			2459.17	2459.16	-0.0039	-2	483	502	GPVDEFPFTELPEHYLEH
									FR
			2832.34	2832.42	0.0804	28	723	747	DTVPPFDPFNHSGLGWT
									FDRAEAQK
			2973.47	2973.53	0.0651	22	206	235	APPSSGSNFVPSASAPG
									SDTVSDVELELKK
9	granule bound starch synthase	gi|308229780	971.604	971.649	0.0455	47	391	399	VPLVAFIGR
			1099.7	1099.74	0.0425	39	390	399	KVPLVAFIGR
			1099.7	1099.74	0.0425	39	390	399	KVPLVAFIGR	54	98.905
			1396.74	1396.79	0.0424	30	377	389	EALQAEVGLPVDR
			1396.74	1396.79	0.0424	30	377	389	EALQAEVGLPVDR	57	99.437
			1503.8	1503.85	0.0517	34	189	201	FSLLCQAALEVPR
			1503.8	1503.85	0.0517	34	189	201	FSLLCQAALEVPR	21	0
			1548.77	1548.82	0.0515	33	476	488	FEPCGLIQLQGMR
			1548.77	1548.82	0.0515	33	476	488	FEPCGLIQLQGMR	6	0
			1564.76	1564.82	0.0617	39	476	488	FEPCGLIQLQGMR	45	92.156
			1564.77	1564.82	0.0539	34	250	262	VAFCIHNISYQGR
			1644.88	1644.91	0.0337	20	539	553	AVKVVGTPAYHEMVK
			1672.86	1672.96	0.0984	59	517	531	LSVDCNVVEPADVKK
			1823	1823.04	0.0363	20	373	389	ALNKEALQAEVGLPVDR
			1823	1823.04	0.0363	20	373	389	ALNKEALQAEVGLPVDR	67	99.944
			1831.85	1831.93	0.0791	43	279	294	SSFDFIDGYDKPVEGR
			1841.79	1841.84	0.0505	27	173	188	IYGPDAGTDYEDNQQR
			1997.02	1997.06	0.0327	16	309	326	VLTVSPYYAEELISGEAR
			2216.1	2216.14	0.041	19	455	475	FNAPLAHQMMAGADVLA
									VTSR
			2216.1	2216.14	0.041	19	455	475	FNAPLAHQMMAGADVLA
									VTSR
			2232.09	2232.22	0.1255	56	455	475	FNAPLAHQMMAGADVLA
									VTSR
10	starch synthase I-1	gi|9369334	801.362	801.421	0.0589	73	502	508	STESSYK
			813.392	813.444	0.052	64	599	605	TAMSTFR
			831.458	831.518	0.0602	72	175	181	VMVVMPR
			837.447	837.436	-0.0102	-12	44	50	YVAELSR
			1215.67	1215.66	-0.0126	-10	452	462	EDVPLIGFIGR
			1215.67	1215.66	-0.0126	-10	452	462	EDVPLIGFIGR	57	99.313
			1325.64	1325.61	-0.0238	-18	565	576	DTVETFNPFGAK
			1327.69	1327.69	0.0017	1	513	524	GWVGFSVPVSHR
			1359.65	1359.68	0.022	16	182	193	YLNGSSDKNYAK
			1713.9	1713.93	0.0302	18	154	171	SGGLGDVCGSLPIALAAR
			1713.9	1713.93	0.0302	18	154	171	SGGLGDVCGSLPIALAAR	24	0
			1826.89	1826.84	-0.0477	-26	422	437	CLPHHYSVDDLSGKAK
			1980.13	1980.14	0.0121	6	445	462	ELGLPVREDVPLIGFIGR
			1980.13	1980.14	0.0121	6	445	462	ELGLPVREDVPLIGFIGR	12	0
11	starch synthase I-1	gi|9369334	837.447	837.45	0.0038	5	44	50	YVAELSR
			837.447	837.45	0.0038	5	44	50	YVAELSR	19	0
			847.453	847.432	-0.0204	-24	175	181	VMVVMPR
			1050.57	1050.58	0.0084	8	42	50	GRYVAELSR
			1050.57	1050.58	0.0084	8	42	50	GRYVAELSR	34	0
			1073.55	1073.57	0.0153	14	298	305	YRPYGVYR
			1073.55	1073.57	0.0153	14	298	305	YRPYGVYR	23	0
			1215.67	1215.7	0.0224	18	452	462	EDVPLIGFIGR
			1215.67	1215.7	0.0224	18	452	462	EDVPLIGFIGR	69	99.954
			1325.64	1325.69	0.0553	42	565	576	DTVETFNPFGAK
			1325.64	1325.69	0.0553	42	565	576	DTVETFNPFGAK	74	99.983
			1327.69	1327.73	0.0412	31	513	524	GWVGFSVPVSHR
			1359.65	1359.71	0.0546	40	182	193	YLNGSSDKNYAK
			1441.78	1441.83	0.051	35	351	363	HALDKGEAVNFLK
			1446.74	1446.79	0.0456	32	525	537	ITAGCDILLMPSR
			1452.77	1452.81	0.036	25	140	153	SIVFVTGEAAPYAK
			1452.77	1452.81	0.036	25	140	153	SIVFVTGEAAPYAK	79	99.995
			1462.74	1462.77	0.0329	22	525	537	ITAGCDILLMPSR
			1627.75	1627.81	0.0535	33	422	435	CLPHHYSVDDLSGK
			1631.89	1631.88	-0.0027	-2	468	481	GIDLIKMAIPELMR
			1713.9	1713.93	0.0344	20	154	171	SGGLGDVCGSLPIALAAR
			1713.9	1713.93	0.0344	20	154	171	SGGLGDVCGSLPIALAAR	108	100
			1826.89	1826.89	0.002	1	422	437	CLPHHYSVDDLSGKAK
			1980.13	1980.16	0.0367	19	445	462	ELGLPVREDVPLIGFIGR
			1980.13	1980.16	0.0367	19	445	462	ELGLPVREDVPLIGFIGR	31	0
12	starch synthase I-1	gi|9369334	831.458	831.446	-0.0124	-15	175	181	VMVVMPR
			837.447	837.444	-0.0026	-3	44	50	YVAELSR
			847.453	847.46	0.0075	9	175	181	VMVVMPR
			1050.57	1050.57	0.0016	2	42	50	GRYVAELSR
			1050.57	1050.57	0.0016	2	42	50	GRYVAELSR	44	84.788
			1073.55	1073.55	-0.0039	-4	298	305	YRPYGVYR
			1073.55	1073.55	-0.0039	-4	298	305	YRPYGVYR	39	52.006
			1197.63	1197.66	0.0271	23	172	181	GHRVMVVMPR
			1215.67	1215.68	0.0043	4	452	462	EDVPLIGFIGR
			1215.67	1215.68	0.0043	4	452	462	EDVPLIGFIGR	66	99.896
			1325.64	1325.64	0.0076	6	565	576	DTVETFNPFGAK
			1327.69	1327.7	0.0127	10	513	524	GWVGFSVPVSHR
			1327.69	1327.7	0.0127	10	513	524	GWVGFSVPVSHR	67	99.924
			1359.65	1359.7	0.0445	33	182	193	YLNGSSDKNYAK
			1359.65	1359.7	0.0445	33	182	193	YLNGSSDKNYAK
			1431.71	1431.73	0.0133	9	298	308	YRPYGVYRDSR
			1441.78	1441.8	0.0167	12	351	363	HALDKGEAVNFLK
			1446.74	1446.75	0.005	3	525	537	ITAGCDILLMPSR
			1452.77	1452.79	0.0169	12	140	153	SIVFVTGEAAPYAK
			1452.77	1452.79	0.0169	12	140	153	SIVFVTGEAAPYAK	73	99.978
			1462.74	1462.77	0.0336	23	525	537	ITAGCDILLMPSR
			1627.75	1627.85	0.0991	61	422	435	CLPHHYSVDDLSGK
			1631.89	1631.85	-0.0337	-21	468	481	GIDLIKMAIPELMR
			1713.9	1713.93	0.0315	18	154	171	SGGLGDVCGSLPIALAAR
			1713.9	1713.93	0.0315	18	154	171	SGGLGDVCGSLPIALAAR	136	100
			1826.89	1826.85	-0.0366	-20	422	437	CLPHHYSVDDLSGKAK
			1980.13	1980.16	0.0372	19	445	462	ELGLPVREDVPLIGFIGR
			1980.13	1980.16	0.0372	19	445	462	ELGLPVREDVPLIGFIGR	62	99.721
			2981.49	2981.5	0.0122	4	372	399	IVTVSQGYSWEVTTAEG
									GQGLNELLSSR
13	starch synthase I-1	gi|9369334	805.439	805.422	-0.0167	-21	593	598	MLWALR
			837.447	837.443	-0.0038	-5	44	50	YVAELSR
			847.453	847.465	0.0126	15	175	181	VMVVMPR
			1050.57	1050.58	0.0077	7	42	50	GRYVAELSR
			1073.55	1073.56	0.0115	11	298	305	YRPYGVYR
			1073.55	1073.56	0.0115	11	298	305	YRPYGVYR	45	88.526
			1197.63	1197.67	0.0364	30	172	181	GHRVMVVMPR
			1215.67	1215.69	0.0172	14	452	462	EDVPLIGFIGR
			1215.67	1215.69	0.0172	14	452	462	EDVPLIGFIGR	82	99.998
			1325.64	1325.66	0.0222	17	565	576	DTVETFNPFGAK
			1327.69	1327.71	0.0226	17	513	524	GWVGFSVPVSHR
			1327.69	1327.71	0.0226	17	513	524	GWVGFSVPVSHR	87	100
			1357.66	1357.71	0.0576	42	606	616	EHKPSWEGLMK
			1359.65	1359.71	0.0544	40	182	193	YLNGSSDKNYAK
			1359.65	1359.71	0.0544	40	182	193	YLNGSSDKNYAK
			1431.71	1431.75	0.035	24	298	308	YRPYGVYRDSR
			1441.78	1441.81	0.0261	18	351	363	HALDKGEAVNFLK
			1446.74	1446.78	0.0329	23	525	537	ITAGCDILLMPSR
			1452.77	1452.81	0.033	23	140	153	SIVFVTGEAAPYAK
			1452.77	1452.81	0.033	23	140	153	SIVFVTGEAAPYAK	70	99.963
			1462.74	1462.76	0.0239	16	525	537	ITAGCDILLMPSR
			1627.75	1627.85	0.0983	60	422	435	CLPHHYSVDDLSGK
			1713.9	1713.94	0.0474	28	154	171	SGGLGDVCGSLPIALAAR
			1713.9	1713.94	0.0474	28	154	171	SGGLGDVCGSLPIALAAR	138	100
			1808.99	1808.93	-0.0616	-34	137	153	VTRSIVFVTGEAAPYAK
			1826.89	1826.87	-0.0187	-10	422	437	CLPHHYSVDDLSGKAK
			1980.13	1980.18	0.0503	25	445	462	ELGLPVREDVPLIGFIGR
			1980.13	1980.18	0.0503	25	445	462	ELGLPVREDVPLIGFIGR	76	99.991
			2980.44	2980.51	0.0688	23	538	564	FEPCGLNQLYAMQYGTV
									PVVHGTGGLR
			2981.49	2981.6	0.1135	38	372	399	IVTVSQGYSWEVTTAEG
									GQGLNELLSSR
			1921.94	1922.02	0.0756	39	503	520	LYDPVGGEHANYFAAGL
									K
			2092.95	2093.11	0.157	75	768	785	GLQERGMSQDFSWEHA
									AK
			2195.12	2195.16	0.0351	16	1	23	MSSAVASAASFLALASAS
									MR
14	granule bound starch synthase	gi|308229780	801.465	801.469	0.0039	5	110	116	VMVISPR
			971.604	971.589	-0.0142	-15	391	399	VPLVAFIGR
			1099.7	1099.69	-0.0106	-10	390	399	KVPLVAFIGR
			1099.7	1099.69	-0.0106	-10	390	399	KVPLVAFIGR	84	99.999
			1107.49	1107.48	-0.0143	-13	327	335	GCELDNIMR
			1390.68	1390.7	0.0179	13	154	164	VFVDHPCFLEK
			1396.74	1396.75	0.0116	8	377	389	EALQAEVGLPVDR
			1396.74	1396.75	0.0116	8	377	389	EALQAEVGLPVDR	90	100
			1487.8	1487.78	-0.0258	-17	296	308	INWMKAGILQADK
			1503.8	1503.81	0.0155	10	189	201	FSLLCQAALEVPR
			1503.8	1503.81	0.0155	10	189	201	FSLLCQAALEVPR	85	99.999
			1524.84	1524.87	0.0331	22	377	390	EALQAEVGLPVDRK
			1548.77	1548.78	0.015	10	476	488	FEPCGLIQLQGMR
			1548.77	1548.78	0.015	10	476	488	FEPCGLIQLQGMR	72	99.979
			1564.77	1564.78	0.0142	9	250	262	VAFCIHNISYQGR
			1564.77	1564.78	0.0142	9	250	262	VAFCIHNISYQGR	50	96.454
			1684.8	1684.83	0.0349	21	263	276	FSFDDFAQLNLPDR
			1684.8	1684.83	0.0349	21	263	276	FSFDDFAQLNLPDR	116	100
			1813.92	1813.85	-0.0715	-39	31	49	NPADAALGMRTVGASAA
									PK
			1823	1823.03	0.0233	13	373	389	ALNKEALQAEVGLPVDR
			1831.85	1831.88	0.0353	19	279	294	SSFDFIDGYDKPVEGR
			1831.85	1831.88	0.0353	19	279	294	SSFDFIDGYDKPVEGR	87	100
			1841.79	1841.82	0.0284	15	173	188	IYGPDAGTDYEDNQQR
			1841.79	1841.82	0.0284	15	173	188	IYGPDAGTDYEDNQQR	7	0
			1959.96	1959.99	0.0329	17	263	278	FSFDDFAQLNLPDRFK
			1959.96	1959.99	0.0329	17	263	278	FSFDDFAQLNLPDRFK	11	0
			1997.02	1997.06	0.0375	19	309	326	VLTVSPYYAEELISGEAR
			1997.02	1997.06	0.0375	19	309	326	VLTVSPYYAEELISGEAR	142	100
			2098.93	2099.04	0.1091	52	171	188	EKIYGPDAGTDYEDNQQ
									R
			2107.01	2107.04	0.0273	13	277	294	FKSSFDFIDGYDKPVEGR
			2200.1	2200.11	0.0146	7	455	475	FNAPLAHQMMAGADVLA
									VTSR
			2216.1	2216.13	0.0359	16	455	475	FNAPLAHQMMAGADVLA
									VTSR
15	granule bound starch synthase	gi|262385348	801.465	801.479	0.0142	18	111	117	VMVISPR
			881.4	881.417	0.0168	19	135	141	VADEYER
			971.604	971.603	-0.0009	-1	392	400	VPLVAFIGR
			1099.7	1099.7	0.0039	4	391	400	KVPLVAFIGR
			1099.7	1099.7	0.0039	4	391	400	KVPLVAFIGR	59	99.558
			1107.49	1107.49	0.0016	1	328	336	GCELDNIMR
			1174.55	1174.58	0.0295	25	238	247	SNYQSSGIYR
			1390.68	1390.72	0.038	27	155	165	VFVDHPCFLEK
			1396.74	1396.76	0.0153	11	378	390	EALQAEVGLPVDR
			1474.73	1474.82	0.0943	64	238	250	SNYQSSGIYRTAK
			1487.8	1487.79	-0.0148	-10	297	309	INWMKAGILQADK
			1503.8	1503.83	0.0338	22	297	309	INWMKAGILQADK
			1503.8	1503.83	0.0338	22	297	309	INWMKAGILQADK
			1548.77	1548.8	0.0342	22	477	489	FEPCGLIQLQGMR
			1548.77	1548.8	0.0342	22	477	489	FEPCGLIQLQGMR	60	99.655
			1564.77	1564.8	0.0335	21	251	263	VAFCIHNISYQGR
			1564.77	1564.8	0.0335	21	251	263	VAFCIHNISYQGR	38	45.147
			1684.8	1684.84	0.0479	28	264	277	FSFDDFAQLNLPDR
			1684.8	1684.84	0.0479	28	264	277	FSFDDFAQLNLPDR	96	100
			1814.91	1814.91	0.0064	4	31	49	SPADAPLGMRTTGASAA
									PK
			1817.9	1818.02	0.1212	67	151	165	GVDRVFVDHPCFLEK
			1823	1823.06	0.0566	31	374	390	ALNKEALQAEVGLPVDR
			1826.82	1826.89	0.069	38	174	189	IYGPDAGTDYEDNQLR
			1831.85	1831.91	0.0576	31	280	295	SSFDFIDGYDKPVEGR
			1831.85	1831.91	0.0576	31	280	295	SSFDFIDGYDKPVEGR	37	26.852
			1959.96	1960.03	0.0705	36	264	279	FSFDDFAQLNLPDRFK
			1959.96	1960.03	0.0705	36	264	279	FSFDDFAQLNLPDRFK	42	77.705
			1983.03	1983.06	0.0285	14	22	40	AGFQGVRPRSPADAPLG
									MR
			1997.02	1997.1	0.0757	38	310	327	VLTVSPYYAEELISGEAR
			1997.02	1997.1	0.0757	38	310	327	VLTVSPYYAEELISGEAR	112	100
			2046.97	2047.05	0.0796	39	118	134	YDQYKDAWDTSVVSEIK
			2083.96	2084.04	0.0852	41	172	189	EKIYGPDAGTDYEDNQL
									R
			2107.01	2107.14	0.1291	61	278	295	FKSSFDFIDGYDKPVEGR
			2135.18	2135.12	-0.0645	-30	1	20	LVTSQLATSGTVLGITDR
				2135.12					FR
16	granule bound starch synthase	gi|308229780	801.465	801.525	0.0603	75	110	116	VMVISPR
			917.397	917.421	0.0235	26	143	148	YFHCYK
			971.604	971.64	0.0367	38	391	399	VPLVAFIGR
			971.604	971.64	0.0367	38	391	399	VPLVAFIGR	60	99.983
			1107.49	1107.53	0.0356	32	327	335	GCELDNIMR
			1330.68	1330.73	0.0519	39	542	553	VVGTPAYHEMVK
			1390.68	1390.76	0.0774	56	154	164	VFVDHPCFLEK
			1396.74	1396.79	0.0509	36	377	389	EALQAEVGLPVDR
			1487.8	1487.86	0.0566	38	296	308	INWMKAGILQADK
			1503.8	1503.87	0.0742	49	189	201	FSLLCQAALEVPR
			1503.8	1503.87	0.0742	49	189	201	FSLLCQAALEVPR	68	99.997
			1548.77	1548.82	0.0532	34	476	488	FEPCGLIQLQGMR
			1548.77	1548.82	0.0532	34	476	488	FEPCGLIQLQGMR	74	100
			1564.77	1564.82	0.0541	35	250	262	VAFCIHNISYQGR
			1564.77	1564.82	0.0541	35	250	262	VAFCIHNISYQGR	32	89.459
			1684.8	1684.89	0.0924	55	263	276	FSFDDFAQLNLPDR
			1684.8	1684.89	0.0924	55	263	276	FSFDDFAQLNLPDR	114	100
			1831.85	1831.96	0.1106	60	279	294	SSFDFIDGYDKPVEGR
			1831.85	1831.96	0.1106	60	279	294	SSFDFIDGYDKPVEGR	67	99.997
			1841.79	1841.94	0.1432	78	173	188	IYGPDAGTDYEDNQQR
			1997.02	1996.97	-0.0549	-27	309	326	VLTVSPYYAEELISGEAR
			1997.02	1997.16	0.1347	67	309	326	VLTVSPYYAEELISGEAR
			1997.02	1997.16	0.1347	67	309	326	VLTVSPYYAEELISGEAR	115	100
			2200.1	2200.06	-0.0366	-17	455	475	FNAPLAHQMMAGADVLA
									VTSR
17	granule bound starch synthase	gi|308229780	801.447	801.454	0.0073	9	41	49	TVGASAAPK
			805.377	805.396	0.0186	23	510	516	TGFHMGR
			817.46	817.43	-0.0301	-37	110	116	VMVISPR
			971.604	971.624	0.0201	21	391	399	VPLVAFIGR
			971.604	971.624	0.0201	21	391	399	VPLVAFIGR	44	99.458
			1107.49	1107.54	0.0502	45	327	335	GCELDNIMR
			1172.64	1172.7	0.0591	50	41	52	TVGASAAPKQSR
			1390.68	1390.81	0.1227	88	154	164	VFVDHPCFLEK
			1396.74	1396.8	0.0598	43	377	389	EALQAEVGLPVDR
			1396.74	1396.8	0.0598	43	377	389	EALQAEVGLPVDR	63	99.994
			1503.8	1503.87	0.076	51	189	201	FSLLCQAALEVPR
			1503.8	1503.87	0.076	51	189	201	FSLLCQAALEVPR	110	100
			1548.77	1548.85	0.0878	57	476	488	FEPCGLIQLQGMR
			1548.77	1548.85	0.0878	57	476	488	FEPCGLIQLQGMR	79	100
			1564.77	1564.84	0.0711	45	250	262	VAFCIHNISYQGR
			1564.77	1564.84	0.0711	45	250	262	VAFCIHNISYQGR	45	99.551
			1684.8	1684.87	0.0753	45	263	276	FSFDDFAQLNLPDR
			1684.8	1684.87	0.0753	45	263	276	FSFDDFAQLNLPDR	103	100
			1831.85	1831.91	0.0565	31	279	294	SSFDFIDGYDKPVEGR
			1831.85	1831.91	0.0565	31	279	294	SSFDFIDGYDKPVEGR	62	99.993
			1841.79	1841.76	-0.0309	-17	173	188	IYGPDAGTDYEDNQQR
			1997.02	1997.1	0.0725	36	309	326	VLTVSPYYAEELISGEAR
			1997.02	1997.1	0.0725	36	309	326	VLTVSPYYAEELISGEAR	109	100
			2200.1	2200.16	0.0549	25	455	475	FNAPLAHQMMAGADVLA
									VTSR
			2200.1	2200.16	0.0549	25	455	475	FNAPLAHQMMAGADVLA	76	100
									VTSR
			2216.1	2216.15	0.0506	23	455	475	FNAPLAHQMMAGADVLA
									VTSR
			2232.09	2231.98	-0.1065	-48	455	475	FNAPLAHQMMAGADVLA
									VTSR
18	granule bound starch synthase	gi|308229780	801.447	801.449	0.0026	3	41	49	TVGASAAPK
			805.377	805.421	0.0439	55	510	516	TGFHMGR
			908.517	908.486	-0.0312	-34	50	56	QSRKPHR
			936.49	936.463	-0.0264	-28	134	140	VVDRYER
			971.604	971.601	-0.0031	-3	391	399	VPLVAFIGR
			1015.5	1015.56	0.0585	58	31	40	NPADAALGMR
			1107.49	1107.54	0.045	41	327	335	GCELDNIMR		Carbamidomethyl (C)[2]
			1396.74	1396.77	0.0284	20	377	389	EALQAEVGLPVDR
			1396.74	1396.77	0.0284	20	377	389	EALQAEVGLPVDR	99.997
			1498.77	1498.77	-0.0047	-3	110	121	VMVISPRYDQYK
			1501.74	1501.76	0.0226	15	237	249	SNYQSNGIYRTAK
			1503.8	1503.82	0.0221	15	189	201	FSLLCQAALEVPR		Carbamidomethyl (C)[5]
			1503.8	1503.82	0.0221	15	189	201	FSLLCQAALEVPR	0	Carbamidomethyl (C)[5]
			1514.77	1514.82	0.049	32	110	121	VMVISPRYDQYK		Oxidation (M)[2]
			1548.77	1548.8	0.0364	24	476	488	FEPCGLIQLQGMR		Carbamidomethyl (C)[4]
			1548.77	1548.8	0.0364	24	476	488	FEPCGLIQLQGMR	0	Carbamidomethyl (C)[4]
			1564.77	1564.81	0.0379	24	250	262	VAFCIHNISYQGR		Carbamidomethyl (C)[4]
			1684.8	1684.83	0.0373	22	263	276	FSFDDFAQLNLPDR
			1684.8	1684.83	0.0373	22	263	276	FSFDDFAQLNLPDR	99.998
			1831.85	1831.89	0.0404	22	279	294	SSFDFIDGYDKPVEGR
			1831.85	1831.89	0.0404	22	279	294	SSFDFIDGYDKPVEGR	94.712
			1841.79	1841.88	0.0825	45	173	188	IYGPDAGTDYEDNQQR
			1997.02	1997.09	0.0664	33	309	326	VLTVSPYYAEELISGEAR
			1997.02	1997.09	0.0664	33	309	326	VLTVSPYYAEELISGEAR	98.9
			2200.1	2200.17	0.0723	33	455	475	FNAPLAHQMMAGADVLA
									VTSR
19	granule bound starch synthase	gi|308229780	801.465	801.468	0.0033	4	110	116	VMVISPR
			817.46	817.463	0.0028	3	110	116	VMVISPR
			971.604	971.622	0.0186	19	391	399	VPLVAFIGR
			1099.7	1099.72	0.0183	17	390	399	KVPLVAFIGR
			1099.7	1099.72	0.0183	17	390	399	KVPLVAFIGR	57	99.325
			1107.49	1107.51	0.0165	15	327	335	GCELDNIMR
			1390.68	1390.71	0.0236	17	154	164	VFVDHPCFLEK
			1396.74	1396.77	0.0255	18	377	389	EALQAEVGLPVDR
			1487.8	1487.8	0.0004	0	296	308	INWMKAGILQADK
			1501.74	1501.78	0.0371	25	237	249	SNYQSNGIYRTAK
			1503.8	1503.83	0.0293	19	189	201	FSLLCQAALEVPR
			1503.8	1503.83	0.0293	19	189	201	FSLLCQAALEVPR	88	100
			1548.77	1548.8	0.0313	20	476	488	FEPCGLIQLQGMR
			1548.77	1548.8	0.0313	20	476	488	FEPCGLIQLQGMR	82	99.998
			1564.77	1564.8	0.0308	20	250	262	VAFCIHNISYQGR
			1564.77	1564.8	0.0308	20	250	262	VAFCIHNISYQGR	27	0
			1684.8	1684.84	0.0453	27	263	276	FSFDDFAQLNLPDR
			1684.8	1684.84	0.0453	27	263	276	FSFDDFAQLNLPDR	106	100
			1813.92	1813.88	-0.0473	-26	31	49	NPADAALGMRTVGASAA
									PK
			1823	1823.04	0.0332	18	373	389	ALNKEALQAEVGLPVDR
			1831.85	1831.89	0.0445	24	279	294	SSFDFIDGYDKPVEGR
			1831.85	1831.89	0.0445	24	279	294	SSFDFIDGYDKPVEGR	84	99.998
			1841.79	1841.84	0.0463	25	173	188	IYGPDAGTDYEDNQQR
			1959.96	1960.01	0.0485	25	263	278	FSFDDFAQLNLPDRFK
			1997.02	1997.07	0.0486	24	309	326	VLTVSPYYAEELISGEAR
			1997.02	1997.07	0.0486	24	309	326	VLTVSPYYAEELISGEAR	148	100
			2098.93	2098.98	0.0498	24	171	188	EKIYGPDAGTDYEDNQQ
									R
			2200.1	2200.15	0.0488	22	455	475	FNAPLAHQMMAGADVLA
									VTSR
			2200.1	2200.15	0.0488	22	455	475	FNAPLAHQMMAGADVLA	61	99.695
									VTSR
			2216.1	2216.15	0.0571	26	455	475	FNAPLAHQMMAGADVLA
									VTSR
			2347.12	2347.25	0.137	58	510	530	TGFHMGRLSVDCNVVEP
20	granule bound starch synthase	gi|308229780	801.465	801.469	0.0039	5	110	116	VMVISPR
			971.604	971.589	-0.0142	-15	391	399	VPLVAFIGR
			1099.7	1099.69	-0.0106	-10	390	399	KVPLVAFIGR
			1099.7	1099.69	-0.0106	-10	390	399	KVPLVAFIGR	84	99.999
			1107.49	1107.48	-0.0143	-13	327	335	GCELDNIMR
			1390.68	1390.7	0.0179	13	154	164	VFVDHPCFLEK
			1396.74	1396.75	0.0116	8	377	389	EALQAEVGLPVDR
			1396.74	1396.75	0.0116	8	377	389	EALQAEVGLPVDR	90	100
			1487.8	1487.78	-0.0258	-17	296	308	INWMKAGILQADK
			1503.8	1503.81	0.0155	10	189	201	FSLLCQAALEVPR
			1503.8	1503.81	0.0155	10	189	201	FSLLCQAALEVPR	85	99.999
			1524.84	1524.87	0.0331	22	377	390	EALQAEVGLPVDRK
			1548.77	1548.78	0.015	10	476	488	FEPCGLIQLQGMR
			1548.77	1548.78	0.015	10	476	488	FEPCGLIQLQGMR	72	99.979
			1564.77	1564.78	0.0142	9	250	262	VAFCIHNISYQGR
			1564.77	1564.78	0.0142	9	250	262	VAFCIHNISYQGR	50	96.454
			1684.8	1684.83	0.0349	21	263	276	FSFDDFAQLNLPDR
			1684.8	1684.83	0.0349	21	263	276	FSFDDFAQLNLPDR	116	100
			1813.92	1813.85	-0.0715	-39	31	49	NPADAALGMRTVGASAA
									PK
			1823	1823.03	0.0233	13	373	389	ALNKEALQAEVGLPVDR
			1831.85	1831.88	0.0353	19	279	294	SSFDFIDGYDKPVEGR
			1831.85	1831.88	0.0353	19	279	294	SSFDFIDGYDKPVEGR	87	100
			1841.79	1841.82	0.0284	15	173	188	IYGPDAGTDYEDNQQR
			1841.79	1841.82	0.0284	15	173	188	IYGPDAGTDYEDNQQR	7	0
			1959.96	1959.99	0.0329	17	263	278	FSFDDFAQLNLPDRFK
			1959.96	1959.99	0.0329	17	263	278	FSFDDFAQLNLPDRFK	11	0
			1997.02	1997.06	0.0375	19	309	326	VLTVSPYYAEELISGEAR
			1997.02	1997.06	0.0375	19	309	326	VLTVSPYYAEELISGEAR	142	100
			2098.93	2099.04	0.1091	52	171	188	EKIYGPDAGTDYEDNQQ
									R
			2107.01	2107.04	0.0273	13	277	294	FKSSFDFIDGYDKPVEGR
			2200.1	2200.11	0.0146	7	455	475	FNAPLAHQMMAGADVLA
									VTSR
			2216.1	2216.13	0.0359	16	455	475	FNAPLAHQMMAGADVLA
									VTSR
21	granule bound starch synthase	gi|308229780	801.465	801.468	0.0033	4	110	116	VMVISPR
			817.46	817.463	0.0028	3	110	116	VMVISPR
			971.604	971.622	0.0186	19	391	399	VPLVAFIGR
			1099.7	1099.72	0.0183	17	390	399	KVPLVAFIGR
			1099.7	1099.72	0.0183	17	390	399	KVPLVAFIGR	57	99.325
			1107.49	1107.51	0.0165	15	327	335	GCELDNIMR
			1390.68	1390.71	0.0236	17	154	164	VFVDHPCFLEK
			1396.74	1396.77	0.0255	18	377	389	EALQAEVGLPVDR
			1487.8	1487.8	0.0004	0	296	308	INWMKAGILQADK
			1501.74	1501.78	0.0371	25	237	249	SNYQSNGIYRTAK
			1503.8	1503.83	0.0293	19	189	201	FSLLCQAALEVPR
			1503.8	1503.83	0.0293	19	189	201	FSLLCQAALEVPR	88	100
			1548.77	1548.8	0.0313	20	476	488	FEPCGLIQLQGMR
			1548.77	1548.8	0.0313	20	476	488	FEPCGLIQLQGMR	82	99.998
			1564.77	1564.8	0.0308	20	250	262	VAFCIHNISYQGR
			1564.77	1564.8	0.0308	20	250	262	VAFCIHNISYQGR	27	0
			1684.8	1684.84	0.0453	27	263	276	FSFDDFAQLNLPDR
			1684.8	1684.84	0.0453	27	263	276	FSFDDFAQLNLPDR	106	100
			1813.92	1813.88	-0.0473	-26	31	49	NPADAALGMRTVGASAA
									PK
			1823	1823.04	0.0332	18	373	389	ALNKEALQAEVGLPVDR
			1831.85	1831.89	0.0445	24	279	294	SSFDFIDGYDKPVEGR
			1831.85	1831.89	0.0445	24	279	294	SSFDFIDGYDKPVEGR	84	99.998
			1841.79	1841.84	0.0463	25	173	188	IYGPDAGTDYEDNQQR
			1959.96	1960.01	0.0485	25	263	278	FSFDDFAQLNLPDRFK
			1997.02	1997.07	0.0486	24	309	326	VLTVSPYYAEELISGEAR
			1997.02	1997.07	0.0486	24	309	326	VLTVSPYYAEELISGEAR	148	100
			2098.93	2098.98	0.0498	24	171	188	EKIYGPDAGTDYEDNQQ
									R
			2200.1	2200.15	0.0488	22	455	475	FNAPLAHQMMAGADVLA
									VTSR
			2200.1	2200.15	0.0488	22	455	475	FNAPLAHQMMAGADVLA	61	99.695
									VTSR
			2216.1	2216.15	0.0571	26	455	475	FNAPLAHQMMAGADVLA
									VTSR
			2347.12	2347.25	0.137	58	510	530	TGFHMGRLSVDCNVVEP
22	granule bound starch synthase	gi|308229780	801.465	801.525	0.0603	75	110	116	VMVISPR
			917.397	917.421	0.0235	26	143	148	YFHCYK
			971.604	971.64	0.0367	38	391	399	VPLVAFIGR
			971.604	971.64	0.0367	38	391	399	VPLVAFIGR	60	99.983
			1107.49	1107.53	0.0356	32	327	335	GCELDNIMR
			1330.68	1330.73	0.0519	39	542	553	VVGTPAYHEMVK
			1390.68	1390.76	0.0774	56	154	164	VFVDHPCFLEK
			1396.74	1396.79	0.0509	36	377	389	EALQAEVGLPVDR
			1487.8	1487.86	0.0566	38	296	308	INWMKAGILQADK
			1503.8	1503.87	0.0742	49	189	201	FSLLCQAALEVPR
			1503.8	1503.87	0.0742	49	189	201	FSLLCQAALEVPR	68	99.997
			1548.77	1548.82	0.0532	34	476	488	FEPCGLIQLQGMR
			1548.77	1548.82	0.0532	34	476	488	FEPCGLIQLQGMR	74	100
			1564.77	1564.82	0.0541	35	250	262	VAFCIHNISYQGR
			1564.77	1564.82	0.0541	35	250	262	VAFCIHNISYQGR	32	89.459
			1684.8	1684.89	0.0924	55	263	276	FSFDDFAQLNLPDR
			1684.8	1684.89	0.0924	55	263	276	FSFDDFAQLNLPDR	114	100
			1831.85	1831.96	0.1106	60	279	294	SSFDFIDGYDKPVEGR
			1831.85	1831.96	0.1106	60	279	294	SSFDFIDGYDKPVEGR	67	99.997
			1841.79	1841.94	0.1432	78	173	188	IYGPDAGTDYEDNQQR
			1997.02	1996.97	-0.0549	-27	309	326	VLTVSPYYAEELISGEAR
			1997.02	1997.16	0.1347	67	309	326	VLTVSPYYAEELISGEAR
			1997.02	1997.16	0.1347	67	309	326	VLTVSPYYAEELISGEAR	115	100
			2200.1	2200.06	-0.0366	-17	455	475	FNAPLAHQMMAGADVLA
									VTSR
23	waxy A1, partial	gi|334086818	971.604	971.606	0.0022	2	391	399	VPLVAFIGR
			1064.56	1064.57	0.0059	6	440	448	SVEEKFPTK
			1099.7	1099.72	0.018	16	390	399	KVPLVAFIGR
			1099.7	1099.72	0.018	16	390	399	KVPLVAFIGR	27	0
			1107.49	1107.5	0.0034	3	327	335	GCELDNIMR
			1107.49	1107.5	0.0034	3	327	335	GCELDNIMR
			1123.49	1123.51	0.0249	22	327	335	GCELDNIMR
			1396.74	1396.76	0.0177	13	377	389	EALQAEVGLPVDR
			1396.74	1396.76	0.0177	13	377	389	EALQAEVGLPVDR	49	95.172
			1468.81	1468.8	-0.006	-4	405	418	GPDVMIAAIPEIVK
			1487.8	1487.77	-0.0352	-24	296	308	INWMKAGILQADK
			1524.84	1524.79	-0.0497	-33	377	390	EALQAEVGLPVDRK
			1548.77	1548.79	0.0287	19	476	488	FEPCGLIQLQGMR
			1548.77	1548.79	0.0287	19	476	488	FEPCGLIQLQGMR	12	0
			1564.76	1564.79	0.0287	18	476	488	FEPCGLIQLQGMR	32	0
			1564.77	1564.79	0.0209	13	250	262	VAFCIHNISYQGR
			1684.8	1684.82	0.0219	13	263	276	FSFDDFAQLNLPDR
			1813.92	1813.86	-0.0602	-33	31	49	NPADAALGMRTVGASAA
									PK
			1823	1823.01	0.0029	2	373	389	ALNKEALQAEVGLPVDR
			1823	1823.01	0.0029	2	373	389	ALNKEALQAEVGLPVDR	57	99.201
			1831.85	1831.87	0.0172	9	279	294	SSFDFIDGYDKPVEGR
			1997.02	1997.03	0.0093	5	309	326	VLTVSPYYAEELISGEAR
			1997.02	1997.03	0.0093	5	309	326	VLTVSPYYAEELISGEAR	92	100
			2232.09	2232.18	0.0918	41	455	475	FNAPLAHQMMAGADVLA
									VTSR
24	granule bound starch synthase	gi|308229780	801.465	801.525	0.0603	75	110	116	VMVISPR
			917.397	917.421	0.0235	26	143	148	YFHCYK
			971.604	971.64	0.0367	38	391	399	VPLVAFIGR
			971.604	971.64	0.0367	38	391	399	VPLVAFIGR	60	99.983
			1107.49	1107.53	0.0356	32	327	335	GCELDNIMR
			1330.68	1330.73	0.0519	39	542	553	VVGTPAYHEMVK
			1390.68	1390.76	0.0774	56	154	164	VFVDHPCFLEK
			1396.74	1396.79	0.0509	36	377	389	EALQAEVGLPVDR
			1487.8	1487.86	0.0566	38	296	308	INWMKAGILQADK
			1503.8	1503.87	0.0742	49	189	201	FSLLCQAALEVPR
			1503.8	1503.87	0.0742	49	189	201	FSLLCQAALEVPR	68	99.997
			1548.77	1548.82	0.0532	34	476	488	FEPCGLIQLQGMR
			1548.77	1548.82	0.0532	34	476	488	FEPCGLIQLQGMR	74	100
			1564.77	1564.82	0.0541	35	250	262	VAFCIHNISYQGR
			1564.77	1564.82	0.0541	35	250	262	VAFCIHNISYQGR	32	89.459
			1684.8	1684.89	0.0924	55	263	276	FSFDDFAQLNLPDR
			1684.8	1684.89	0.0924	55	263	276	FSFDDFAQLNLPDR	114	100
			1831.85	1831.96	0.1106	60	279	294	SSFDFIDGYDKPVEGR
			1831.85	1831.96	0.1106	60	279	294	SSFDFIDGYDKPVEGR	67	99.997
			1841.79	1841.94	0.1432	78	173	188	IYGPDAGTDYEDNQQR
			1997.02	1996.97	-0.0549	-27	309	326	VLTVSPYYAEELISGEAR
			1997.02	1997.16	0.1347	67	309	326	VLTVSPYYAEELISGEAR
			1997.02	1997.16	0.1347	67	309	326	VLTVSPYYAEELISGEAR	115	100
			2200.1	2200.06	-0.0366	-17	455	475	FNAPLAHQMMAGADVLA
									VTSR
25	granule-bound starch synthase I	gi|6969978	988.488	988.542	0.0544	55	34	43	SPADAALGMR
			1064.56	1064.49	-0.0724	-68	443	451	SIEEKFPSK
			1143.65	1143.65	0.0056	5	24	33	RAGFQGVRPR
			1294.59	1294.61	0.0196	15	557	566	NCMIQDLSWK
			1330.68	1330.72	0.0345	26	545	556	VVGTPAYHEMVK
			1396.74	1396.8	0.0536	38	380	392	EALQAEVGLPVDR
			1466.83	1466.87	0.0439	30	408	421	GPDVMIAAIPEILK
			1471.73	1471.83	0.0967	66	240	252	SNYQSNGIYRAAK
			1503.8	1503.75	-0.0461	-31	299	311	INWMKAGILQADK
			1684.8	1684.79	-0.0097	-6	266	279	FSFDDFAQLNLPDR
			1684.8	1684.79	-0.0097	-6	266	279	FSFDDFAQLNLPDR	50	99.938
			1831.85	1831.92	0.075	41	282	297	SSFDFIDGYDKPVEGR
			1841.79	1841.8	0.0109	6	176	191	IYGPDAGTDYEDNQQR
			1997.02	1996.97	-0.0557	-28	312	329	VLTVSPYYAEELISGEAR
			1997.02	1996.97	-0.0557	-28	312	329	VLTVSPYYAEELISGEAR	29	93.38
			2046.97	2046.97	-0.0005	0	120	136	YDQYKDAWDTSVVSEIK
			2105.13	2104.92	-0.2053	-98	1	21	MAALVTSQLATSGTVLGI
									TDR
			2105.13	2105.13	-0.0002	0	1	21	MAALVTSQLATSGTVLGI
									TDR
			2156	2156.03	0.0344	16	492	512	YGTPCACASTGGLVDTIV
									EGK
26	waxy A1, partial	gi|334086816	819.455	819.442	-0.0128	-16	295	300	KINWMK
			908.517	908.5	-0.0177	-19	50	56	QSRKPHR
			971.604	971.63	0.0262	27	391	399	VPLVAFIGR
			1064.56	1064.6	0.0352	33	440	448	SVEEKFPTK
			1099.7	1099.71	0.0144	13	390	399	KVPLVAFIGR
			1107.49	1107.53	0.0403	36	327	335	GCELDNIMR
			1107.49	1107.53	0.0403	36	327	335	GCELDNIMR	16	0
			1123.49	1123.51	0.0244	22	327	335	GCELDNIMR
			1157.66	1157.65	-0.014	-12	21	30	RAGFQGLRPR
			1201.56	1201.6	0.0386	32	237	246	SNYQSNGIYR
			1396.74	1396.76	0.015	11	377	389	EALQAEVGLPVDR
			1396.74	1396.76	0.015	11	377	389	EALQAEVGLPVDR	108	100
			1503.8	1503.81	0.0089	6	189	201	FSLLCQAALEVPR
			1503.8	1503.81	0.0089	6	189	201	FSLLCQAALEVPR	66	99.899
			1548.77	1548.78	0.0176	11	476	488	FEPCGLIQLQGMR
			1564.76	1564.79	0.0239	15	476	488	FEPCGLIQLQGMR	37	20.483
			1564.77	1564.79	0.0161	10	250	262	VAFCIHNISYQGR
			1684.8	1684.81	0.0144	9	263	276	FSFDDFAQLNLPDR
			1684.8	1684.81	0.0144	9	263	276	FSFDDFAQLNLPDR	75	99.987
			1823	1823.01	0.0059	3	373	389	ALNKEALQAEVGLPVDR
			1831.85	1831.9	0.0552	30	279	294	SSFDFIDGYDKPVEGR
			1831.85	1831.9	0.0552	30	279	294	SSFDFIDGYDKPVEGR	32	0
			1841.79	1841.8	0.0107	6	173	188	IYGPDAGTDYEDNQQR
			1841.79	1841.8	0.0107	6	173	188	IYGPDAGTDYEDNQQR	48	93.77
			1997.02	1997.04	0.0199	10	309	326	VLTVSPYYAEELISGEAR
			1997.02	1997.04	0.0199	10	309	326	VLTVSPYYAEELISGEAR	83	99.998
27	waxy A1, partial	gi|334086818	971.604	971.606	0.0022	2	391	399	VPLVAFIGR
			1064.56	1064.57	0.0059	6	440	448	SVEEKFPTK
			1099.7	1099.72	0.018	16	390	399	KVPLVAFIGR
			1099.7	1099.72	0.018	16	390	399	KVPLVAFIGR	27	0
			1107.49	1107.5	0.0034	3	327	335	GCELDNIMR
			1107.49	1107.5	0.0034	3	327	335	GCELDNIMR
			1123.49	1123.51	0.0249	22	327	335	GCELDNIMR
			1396.74	1396.76	0.0177	13	377	389	EALQAEVGLPVDR
			1396.74	1396.76	0.0177	13	377	389	EALQAEVGLPVDR	49	95.172
			1468.81	1468.8	-0.006	-4	405	418	GPDVMIAAIPEIVK
			1487.8	1487.77	-0.0352	-24	296	308	INWMKAGILQADK
			1524.84	1524.79	-0.0497	-33	377	390	EALQAEVGLPVDRK
			1548.77	1548.79	0.0287	19	476	488	FEPCGLIQLQGMR
			1548.77	1548.79	0.0287	19	476	488	FEPCGLIQLQGMR	12	0
			1564.76	1564.79	0.0287	18	476	488	FEPCGLIQLQGMR	32	0
			1564.77	1564.79	0.0209	13	250	262	VAFCIHNISYQGR
			1684.8	1684.82	0.0219	13	263	276	FSFDDFAQLNLPDR
			1813.92	1813.86	-0.0602	-33	31	49	NPADAALGMRTVGASAA
									PK
			1823	1823.01	0.0029	2	373	389	ALNKEALQAEVGLPVDR
			1823	1823.01	0.0029	2	373	389	ALNKEALQAEVGLPVDR	57	99.201
			1831.85	1831.87	0.0172	9	279	294	SSFDFIDGYDKPVEGR
			1997.02	1997.03	0.0093	5	309	326	VLTVSPYYAEELISGEAR
			1997.02	1997.03	0.0093	5	309	326	VLTVSPYYAEELISGEAR	92	100
			2232.09	2232.18	0.0918	41	455	475	FNAPLAHQMMAGADVLA
28	granule-bound starch synthase precursor	gi|4588607	819.455	819.377	-0.0777	-95	259	264	KINWMK
			835.449	835.389	-0.0609	-73	259	264	KINWMK
			864.491	864.452	-0.039	-45	56	62	KPHRGNR
			908.517	908.435	-0.0819	-90	53	59	QSRKPHR
			1107.49	1107.51	0.0144	13	291	299	GCELDNIMR
			1123.49	1123.48	-0.0054	-5	291	299	GCELDNIMR
			1183.68	1183.57	-0.1132	-96	24	33	RPGFQGLRPR
			1316.63	1316.58	-0.0525	-40	63	73	RCLSMVANGHR
			1487.8	1487.72	-0.0818	-55	260	272	INWMKAGILQADK
			1487.8	1487.72	-0.0818	-55	260	272	INWMKAGILQADK
			1503.8	1503.78	-0.0185	-12	260	272	INWMKAGILQADK
			1503.8	1503.78	-0.0185	-12	153	165	FSLLCQAALEVPR	67	99.931
			1514.77	1514.76	-0.0109	-7	74	85	VMVISPRYDQYK
			1564.76	1564.75	-0.01	-6	440	452	FEPCGLIQLQGMR
			1564.77	1564.75	-0.0178	-11	214	226	VAFCIHNISYQGR	43	79.65
			1684.8	1684.8	0.0024	1	227	240	FSFDDFAQLNLPDR
			1684.8	1684.8	0.0024	1	227	240	FSFDDFAQLNLPDR	67	99.928
			1831.85	1831.84	-0.0116	-6	243	258	SSFDFIDGYDKPVEGR
			1831.85	1831.84	-0.0116	-6	243	258	SSFDFIDGYDKPVEGR	35	0
			1959.96	1959.98	0.021	11	227	242	FSFDDFAQLNLPDRFK
29	granule-bound starch synthase precursor	gi|4588607	819.455	819.377	-0.0777	-95	259	264	KINWMK
			835.449	835.389	-0.0609	-73	259	264	KINWMK
			864.491	864.452	-0.039	-45	56	62	KPHRGNR
			908.517	908.435	-0.0819	-90	53	59	QSRKPHR
			1107.49	1107.51	0.0144	13	291	299	GCELDNIMR
			1123.49	1123.48	-0.0054	-5	291	299	GCELDNIMR
			1183.68	1183.57	-0.1132	-96	24	33	RPGFQGLRPR
			1316.63	1316.58	-0.0525	-40	63	73	RCLSMVANGHR
			1487.8	1487.72	-0.0818	-55	260	272	INWMKAGILQADK
			1487.8	1487.72	-0.0818	-55	260	272	INWMKAGILQADK
			1503.8	1503.78	-0.0185	-12	260	272	INWMKAGILQADK
			1503.8	1503.78	-0.0185	-12	153	165	FSLLCQAALEVPR	67	99.931
			1514.77	1514.76	-0.0109	-7	74	85	VMVISPRYDQYK
			1564.76	1564.75	-0.01	-6	440	452	FEPCGLIQLQGMR
			1564.77	1564.75	-0.0178	-11	214	226	VAFCIHNISYQGR	43	79.65
			1684.8	1684.8	0.0024	1	227	240	FSFDDFAQLNLPDR
			1684.8	1684.8	0.0024	1	227	240	FSFDDFAQLNLPDR	67	99.928
			1831.85	1831.84	-0.0116	-6	243	258	SSFDFIDGYDKPVEGR
			1831.85	1831.84	-0.0116	-6	243	258	SSFDFIDGYDKPVEGR	35	0
			1959.96	1959.98	0.021	11	227	242	FSFDDFAQLNLPDRFK
			1997.02	1997.01	-0.0114	-6	273	290	VLTVSPYYAEELISGEAR
			1997.02	1997.01	-0.0114	-6	273	290	VLTVSPYYAEELISGEAR	80	99.997
30	granule-bound starch synthase precursor	gi|4588607	819.455	819.377	-0.0777	-95	259	264	KINWMK
			835.449	835.389	-0.0609	-73	259	264	KINWMK
			864.491	864.452	-0.039	-45	56	62	KPHRGNR
			908.517	908.435	-0.0819	-90	53	59	QSRKPHR
			1107.49	1107.51	0.0144	13	291	299	GCELDNIMR
			1123.49	1123.48	-0.0054	-5	291	299	GCELDNIMR
			1183.68	1183.57	-0.1132	-96	24	33	RPGFQGLRPR
			1316.63	1316.58	-0.0525	-40	63	73	RCLSMVANGHR
			1487.8	1487.72	-0.0818	-55	260	272	INWMKAGILQADK
			1487.8	1487.72	-0.0818	-55	260	272	INWMKAGILQADK
			1503.8	1503.78	-0.0185	-12	260	272	INWMKAGILQADK
			1503.8	1503.78	-0.0185	-12	153	165	FSLLCQAALEVPR	67	99.931
			1514.77	1514.76	-0.0109	-7	74	85	VMVISPRYDQYK
			1564.76	1564.75	-0.01	-6	440	452	FEPCGLIQLQGMR
			1564.77	1564.75	-0.0178	-11	214	226	VAFCIHNISYQGR	43	79.65
			1684.8	1684.8	0.0024	1	227	240	FSFDDFAQLNLPDR
			1684.8	1684.8	0.0024	1	227	240	FSFDDFAQLNLPDR	67	99.928
			1831.85	1831.84	-0.0116	-6	243	258	SSFDFIDGYDKPVEGR
			1831.85	1831.84	-0.0116	-6	243	258	SSFDFIDGYDKPVEGR	35	0
			1959.96	1959.98	0.021	11	227	242	FSFDDFAQLNLPDRFK
31	waxy D1, partial	gi|310619502	801.465	801.447	-0.0179	-22	110	116	VMVISPR
			805.377	805.374	-0.0034	-4	510	516	TGFHMGR
			971.604	971.603	-0.0007	-1	391	399	VPLVAFIGR
			1073.5	1073.56	0.0629	59	143	149	YFHCYKR
			1099.7	1099.7	0.0024	2	390	399	KVPLVAFIGR
			1107.49	1107.49	-0.0032	-3	327	335	GCELDNIMR
			1107.49	1107.49	-0.0032	-3	327	335	GCELDNIMR	41	69.307
			1123.49	1123.48	-0.0054	-5	327	335	GCELDNIMR
			1349.66	1349.66	0.0058	4	122	133	DAWDTSVVSEIK
			1390.68	1390.69	0.0092	7	154	164	VFVDHPCFLEK
			1396.74	1396.74	-0.0016	-1	377	389	EALQAEVGLPVDR
			1396.74	1396.74	-0.0016	-1	377	389	EALQAEVGLPVDR	68	99.94
			1487.8	1487.75	-0.0494	-33	296	308	INWMKAGILQADK
			1503.8	1503.81	0.0093	6	189	201	FSLLCQAALEVPR
			1503.8	1503.81	0.0093	6	189	201	FSLLCQAALEVPR	82	99.998
			1524.84	1524.83	-0.0121	-8	377	390	EALQAEVGLPVDRK
			1548.77	1548.77	0.0078	5	476	488	FEPCGLIQLQGMR
			1548.77	1548.77	0.0078	5	476	488	FEPCGLIQLQGMR	36	5.149
			1564.77	1564.77	-0.0001	0	250	262	VAFCIHNISYQGR
			1564.77	1564.77	-0.0001	0	250	262	VAFCIHNISYQGR	42	78.019
			1684.8	1684.8	0.0015	1	263	276	FSFDDFAQLNLPDR
			1684.8	1684.8	0.0015	1	263	276	FSFDDFAQLNLPDR	92	100
			1823	1823	-0.0038	-2	373	389	ALNKEALQAEVGLPVDR
			1831.85	1831.86	0.0074	4	279	294	SSFDFIDGYDKPVEGR
			1831.85	1831.86	0.0074	4	279	294	SSFDFIDGYDKPVEGR	45	89.009
			1841.79	1841.84	0.0465	25	173	188	IYGPDAGTDYEDNQQR
			1841.79	1841.84	0.0465	25	173	188	IYGPDAGTDYEDNQQR	18	0
			1959.96	1959.96	-0.0046	-2	263	278	FSFDDFAQLNLPDRFK
			1961	1960.97	-0.0339	-17	89	109	TGGLGDVLGGLPPAMAA
									NGHR
			1997.02	1997.01	-0.0106	-5	309	326	VLTVSPYYAEELISGEAR
			1997.02	1997.01	-0.0106	-5	309	326	VLTVSPYYAEELISGEAR	133	100
			2046.97	2047.04	0.0733	36	117	133	YDQYKDAWDTSVVSEIK
			2098.93	2098.98	0.0476	23	171	188	EKIYGPDAGTDYEDNQQ
									R
			2135.18	2135.08	-0.0984	-46	1	20	LVTSQLATSGTVLGITDR
									FR
			2200.1	2200.08	-0.0159	-7	455	475	FNAPLAHQMMAGADVLA
									VTSR
			2216.1	2216.1	0.0054	2	455	475	FNAPLAHQMMAGADVLA
									VTSR
32	waxy D1, partial	gi|310619502	801.465	801.447	-0.0179	-22	110	116	VMVISPR
			805.377	805.374	-0.0034	-4	510	516	TGFHMGR
			971.604	971.603	-0.0007	-1	391	399	VPLVAFIGR
			1073.5	1073.56	0.0629	59	143	149	YFHCYKR
			1099.7	1099.7	0.0024	2	390	399	KVPLVAFIGR
			1107.49	1107.49	-0.0032	-3	327	335	GCELDNIMR
			1107.49	1107.49	-0.0032	-3	327	335	GCELDNIMR	41	69.307
			1123.49	1123.48	-0.0054	-5	327	335	GCELDNIMR
			1349.66	1349.66	0.0058	4	122	133	DAWDTSVVSEIK
			1390.68	1390.69	0.0092	7	154	164	VFVDHPCFLEK
			1396.74	1396.74	-0.0016	-1	377	389	EALQAEVGLPVDR
			1396.74	1396.74	-0.0016	-1	377	389	EALQAEVGLPVDR	68	99.94
			1487.8	1487.75	-0.0494	-33	296	308	INWMKAGILQADK
			1503.8	1503.81	0.0093	6	189	201	FSLLCQAALEVPR
			1503.8	1503.81	0.0093	6	189	201	FSLLCQAALEVPR	82	99.998
			1524.84	1524.83	-0.0121	-8	377	390	EALQAEVGLPVDRK
			1548.77	1548.77	0.0078	5	476	488	FEPCGLIQLQGMR
			1548.77	1548.77	0.0078	5	476	488	FEPCGLIQLQGMR	36	5.149
			1564.77	1564.77	-0.0001	0	250	262	VAFCIHNISYQGR
			1564.77	1564.77	-0.0001	0	250	262	VAFCIHNISYQGR	42	78.019
			1684.8	1684.8	0.0015	1	263	276	FSFDDFAQLNLPDR
			1684.8	1684.8	0.0015	1	263	276	FSFDDFAQLNLPDR	92	100
			1823	1823	-0.0038	-2	373	389	ALNKEALQAEVGLPVDR
			1831.85	1831.86	0.0074	4	279	294	SSFDFIDGYDKPVEGR
			1831.85	1831.86	0.0074	4	279	294	SSFDFIDGYDKPVEGR	45	89.009
			1841.79	1841.84	0.0465	25	173	188	IYGPDAGTDYEDNQQR
			1841.79	1841.84	0.0465	25	173	188	IYGPDAGTDYEDNQQR	18	0
			1959.96	1959.96	-0.0046	-2	263	278	FSFDDFAQLNLPDRFK
			1961	1960.97	-0.0339	-17	89	109	TGGLGDVLGGLPPAMAA
									NGHR
			1997.02	1997.01	-0.0106	-5	309	326	VLTVSPYYAEELISGEAR
			1997.02	1997.01	-0.0106	-5	309	326	VLTVSPYYAEELISGEAR	133	100
			2046.97	2047.04	0.0733	36	117	133	YDQYKDAWDTSVVSEIK
			2098.93	2098.98	0.0476	23	171	188	EKIYGPDAGTDYEDNQQ
									R
			2135.18	2135.08	-0.0984	-46	1	20	LVTSQLATSGTVLGITDR
									FR
			2200.1	2200.08	-0.0159	-7	455	475	FNAPLAHQMMAGADVLA
									VTSR
			2216.1	2216.1	0.0054	2	455	475	FNAPLAHQMMAGADVLA
									VTSR
33	granule-bound starch synthase I	gi|6969978	988.488	988.542	0.0544	55	34	43	SPADAALGMR
			1064.56	1064.49	-0.0724	-68	443	451	SIEEKFPSK
			1143.65	1143.65	0.0056	5	24	33	RAGFQGVRPR
			1294.59	1294.61	0.0196	15	557	566	NCMIQDLSWK
			1330.68	1330.72	0.0345	26	545	556	VVGTPAYHEMVK
			1396.74	1396.8	0.0536	38	380	392	EALQAEVGLPVDR
			1466.83	1466.87	0.0439	30	408	421	GPDVMIAAIPEILK
			1471.73	1471.83	0.0967	66	240	252	SNYQSNGIYRAAK
			1503.8	1503.75	-0.0461	-31	299	311	INWMKAGILQADK
			1684.8	1684.79	-0.0097	-6	266	279	FSFDDFAQLNLPDR
			1684.8	1684.79	-0.0097	-6	266	279	FSFDDFAQLNLPDR	50	99.938
			1831.85	1831.92	0.075	41	282	297	SSFDFIDGYDKPVEGR
			1841.79	1841.8	0.0109	6	176	191	IYGPDAGTDYEDNQQR
			1997.02	1996.97	-0.0557	-28	312	329	VLTVSPYYAEELISGEAR
			1997.02	1996.97	-0.0557	-28	312	329	VLTVSPYYAEELISGEAR	29	93.38
			2046.97	2046.97	-0.0005	0	120	136	YDQYKDAWDTSVVSEIK
			2105.13	2104.92	-0.2053	-98	1	21	MAALVTSQLATSGTVLGI
									TDR
			2105.13	2105.13	-0.0002	0	1	21	MAALVTSQLATSGTVLGI
									TDR
			2156	2156.03	0.0344	16	492	512	YGTPCACASTGGLVDTIV
			1503.8	1503.81	0.0089	6	189	201	FSLLCQAALEVPR	66	99.899
			1548.77	1548.78	0.0176	11	476	488	FEPCGLIQLQGMR
			1564.76	1564.79	0.0239	15	476	488	FEPCGLIQLQGMR	37	20.483
			1564.77	1564.79	0.0161	10	250	262	VAFCIHNISYQGR
			1684.8	1684.81	0.0144	9	263	276	FSFDDFAQLNLPDR
			1684.8	1684.81	0.0144	9	263	276	FSFDDFAQLNLPDR	75	99.987
			1823	1823.01	0.0059	3	373	389	ALNKEALQAEVGLPVDR
			1831.85	1831.9	0.0552	30	279	294	SSFDFIDGYDKPVEGR
			1831.85	1831.9	0.0552	30	279	294	SSFDFIDGYDKPVEGR	32	0
			1841.79	1841.8	0.0107	6	173	188	IYGPDAGTDYEDNQQR
			1841.79	1841.8	0.0107	6	173	188	IYGPDAGTDYEDNQQR	48	93.77
			1997.02	1997.04	0.0199	10	309	326	VLTVSPYYAEELISGEAR
			1997.02	1997.04	0.0199	10	309	326	VLTVSPYYAEELISGEAR	83	99.998
