# Supplementary material for: In vivo phosphoproteome characterization reveals key starch granule-binding phosphoproteins involved in wheat water-deficit response
Source: BMC Plant Biol. 2017 Oct 23;17:168. doi: 10.1186/s12870-017-1118-z (PMC5651632; doi:10.1186/s12870-017-1118-z)
Supplement: Supplementary file 1 — Efficiency and R2 values (coefficient of determination) of primer pairs. These values were determined using standard curves. Table S2. Granule-binding proteins identified by MALDI-TOF/TOF-MS. Table S3. Peptide information for the identified starch granule-associated proteins with at least twofold differences. Table S4. Total phosphorylated sites and phosphoproteins identified in this study. Table S5. Identification of proteins related to starch synthesis by matrix-assisted laser desorption ionization time-of-flight mass spectrometry (MALDI-TOF MS). (ZIP 124 kb) [file 12870_2017_1118_MOESM1_ESM.zip › Additional File 1 Table-S4.xls]

## Sheet: Phospho (STY)Sites
Additional File 1 Table S4. Total phosphorylated sites and phosphoproteins identified from this study.																																										DS Intensity S1-1	DS Intensity S1-2	DS Intensity S1-3	CK Intensity S2-1	CK Intensity S2-2	CK Intensity S2-3	DS Average	CK Average
id	Protein Group IDs	Evidence IDs	Proteins	Protein Descriptions	Localization Prob	Score Diff	Localization Prob S1-1	Score Diff S1-1	PEP S1-1	Score S1-1	Localization Prob S1-2	Score Diff S1-2	PEP S1-2	Score S1-2	Localization Prob S1-3	Score Diff S1-3	PEP S1-3	Score S1-3	Localization Prob S2-1	Score Diff S2-1	PEP S2-1	Score S2-1	Localization Prob S2-2	Score Diff S2-2	PEP S2-2	Score S2-2	Localization Prob S2-3	Score Diff S2-3	PEP S2-3	Score S2-3	Number of Phospho (STY)	Amino Acid	PEP	Score	Modified Sequence	Phospho (STY) Probabilities	Phospho (STY) Score Diffs	Position in peptide	Charge	m/z	Mass Error [ppm]
215	285	7250;7251;7252;7253;7254;7255;7256;7257;7258;7259;7260;7261;7262;7263;7264;7265	gi|475574469	>gi|475574469|gb|EMT16987.1| hypothetical protein F775_52479 [Aegilops tauschii]	1	152.277	0	0		NaN	0	0		NaN	0	0		NaN	1	152.277	9.6953e-148	152.28	0	0		NaN	1	101.974	3.15003e-25	101.97	1	S	9.6953e-148	152.28	_VGLIRPNS(ph)PK_	VGLIRPNS(1)PK	VGLIRPNS(152.28)PK	8	2	580.813	0.52031	3963700	4218400	10010000	41190000	50357000	50743000	6.06403e+06	47430000
105	146	6342;6343;6344;6345;6346;6347;6348;6349;6350;6351;6352;6353;6354;6355;6356;6357;6358;6359;6360;6361	gi|475606564;gi|473961308;gi|473961309;gi|475548112;gi|475548113	>gi|475606564|gb|EMT26436.1| Serine/threonine-protein kinase SAPK2 [Aegilops tauschii];>gi|473961308|gb|EMS51115.1| 40S ribosomal protein S6 [Triticum urartu];>gi|473961309|gb|EMS51116.1| 40S ribosomal protein S6 [Triticum urartu];>gi|475548112|gb|EMT11003	0.988242	19.2525	0	0		NaN	0	0		NaN	0	0		NaN	0.990837	20.9113	0.0220474	68.735	0.958799	13.6923	0.00135022	78.113	0.988242	19.2525	1.53013e-09	87.476	1	S	1.53013e-09	87.476	_SKLS(ph)AATK_	SKLS(0.988)AAT(0.012)K	S(-47.12)KLS(19.25)AAT(-19.25)K	4	2	443.226	0.16157	2352400	2160100	2289300	13574000	16525000	19127000	2.26727e+06	1.64087e+07
60	105	4816;4817;4818;4819;4820;4821;4822	gi|473726515;gi|298543885;gi|298545795;gi|54033806;gi|9502143;gi|475598607	>gi|473726515|gb|EMS45039.1| Soluble starch synthase 3, chloroplastic/amyloplastic [Triticum urartu];>gi|298543885|emb|CBN68349.1| unnamed protein product [Triticum aestivum];>gi|298545795|emb|CBN61803.1| unnamed protein product [Triticum aestivum];>gi|540	0.989305	19.6613					0.989305	19.6613	0.0534247	43.512	0	0		NaN	0	0		NaN	0	0		NaN	0	0		NaN	1	S	0.0534247	43.512	_LQSM(ox)LS(ph)LAR_	LQS(0.011)MLS(0.989)LAR	LQS(-19.66)MLS(19.66)LAR	6	2	557.77	0.71849	876560	876560	881390	4874700	4350800	4581400	878170	4602300
77	120	7924;7925;7926;7927;7928;7929;7930;7931;7932;7933;7934;7935;7936;7937;7938;7939;7940;7941	gi|473826780	>gi|473826780|gb|EMS47146.1| Hydroxysteroid 11-beta-dehydrogenase 1-like protein [Triticum urartu]	0.905251	9.8149	0	0		NaN	0	0		NaN	0	0		NaN	0.905251	9.8149	0.02744	53.327	0	0		NaN	0	0		NaN	1	S	0.02744	53.327	_WLTQTAS(ph)LR_	WLTQT(0.094)AS(0.905)LR	WLT(-35.06)QT(-9.81)AS(9.81)LR	7	2	578.282	-0.64278	14565000	12579000	15171000	39458000	32691000	34990000	14105000	35713000
191	258	1908;1909;1912;1913;1914;1915;1916;1917;1918;1919	gi|474420438	>gi|474420438|gb|EMS67514.1| 5'-AMP-activated protein kinase subunit gamma [Triticum urartu]	0.950984	15.0694	0	0		NaN	0	0		NaN	0	0		NaN	0.487755	0	0.0105907	47.639	0.950984	15.0694	1.04492e-07	65.374	0	0		NaN	1	S	1.04492e-07	65.374	_EFDHINTVLS(ph)PTTPGSR_	EFDHINT(0.013)VLS(0.951)PT(0.03)T(0.006)PGSR	EFDHINT(-18.71)VLS(15.07)PT(-15.07)T(-21.78)PGS(-34.8)R	10	3	650.97	0.42493	4332100	2734100	1889000	4473600	13231000	3817200	2.98507e+06	7.17393e+06
286	303	3134;3135;3136;3137;3138;3139;3140;3141;3142;3143;3144;3145;3146;3147	gi|475600081	>gi|475600081|gb|EMT24427.1| hypothetical protein F775_02031 [Aegilops tauschii]	0.802936	6.37128	0	0		NaN	0	0		NaN	0	0		NaN	0	0		NaN	0.802936	6.37128	0.0353675	37.968	0	0		NaN	1	Y	0.0353675	37.968	_GVSYPY(ph)IMAWPR_	GVS(0.012)Y(0.185)PY(0.803)IMAWPR	GVS(-18.29)Y(-6.37)PY(6.37)IMAWPR	6	2	760.344	3.9514	14673000	13832000	5908900	20421000	36102000	23733000	11471300	26752000
146	200	6004;6005;6006;6007;6008;6009;6010;6011;6555;6556;6557;6558;6559;6560;6561;6562;6563;6564;6565;6566	gi|474238583	>gi|474238583|gb|EMS59675.1| Arginine/serine-rich-splicing factor RSP40 [Triticum urartu]	0.972396	16.1574	0	0		NaN	0	0		NaN	0	0		NaN	0	0		NaN	0	0		NaN	0.972396	16.1574	1.25438e-16	96.143	1	S	1.25438e-16	96.143	_S(ph)PSSVKPTK_	S(0.972)PS(0.024)S(0.004)VKPTK	S(16.16)PS(-16.16)S(-23.82)VKPT(-49.69)K	1	2	505.75	-0.084862	5144000	6165300	5885300	11194000	3902100	20322000	5.73153e+06	1.1806e+07
177	241	441;442;444;446;448;449;451;453;455;456;457;458;459;460;461;462;463;464;465;466;467;468;469;470;471;472	gi|475576763;gi|474390561	>gi|475576763|gb|EMT17634.1| TBC1 domain family member 8B [Aegilops tauschii];>gi|474390561|gb|EMS65265.1| TBC1 domain family member 8B [Triticum urartu]	1	43.2968	0.999946	42.6957	0.0034946	62.303	0.00609293	-22.1252	0.0036569	66.435	0.0119644	-19.1688	5.39458e-17	94.692	1	43.2968	7.34657e-07	81.338	0.999925	41.2217	0.0287207	52.79	1	48.0038	7.34657e-07	81.338	2	S	5.39458e-17	94.692	_ALS(ph)PLPS(ph)PR_	ALS(1)PLPS(1)PR	ALS(43.3)PLPS(43.3)PR	3	2	549.243	1.9398	15179000	11984000	11468000	36510000	17537000	23004000	12877000	2.56837e+07
86	126	7614;7615;7616;7617;7618;7619;7620;7621;7622;7623;7624;7625;7626;7627;7628	gi|475627185;gi|473891968	GI:514813950XP_004981755 protein TORNADO 1-like isoform X5 [Setaria italica]>gi|475627185|gb|EMT33591.1| hypothetical protein F775_03702 [Aegilops tauschii];>gi|473891968|gb|EMS48792.1| hypothetical protein TRIUR3_06509 [Triticum urartu]	0.980633	17.0445	0	0		NaN	0	0		NaN	0	0		NaN	0	0		NaN	0.980633	17.0445	0.0452604	35.118	0	0		NaN	1	S	0.0452604	35.118	_VPQMFYLVS(ph)LDNR_	VPQMFY(0.019)LVS(0.981)LDNR	VPQMFY(-17.04)LVS(17.04)LDNR	9	2	831.391	1.2893	41221000	41028000	53012000	59237000	116650000	87342000	45087000	87743000
156	215	2147;2148;2149;2150;2151;2152;2153;2154;2155;2156;2157;2158;2159;2160;2161;2162;2163;2164;2165;2166;2167;2168;2169;2170;2171;2172;2173;2174;2175;2176;2177;2178;2179;2180	gi|474304628;gi|475622367	>gi|474304628|gb|EMS61711.1| RNA-binding protein Musashi-like protein 2 [Triticum urartu];>gi|475622367|gb|EMT31848.1| RNA-binding Musashi-2-like protein [Aegilops tauschii]	0.999961	44.0897	0.999928	41.4062	0.028874	52.725	0.999996	53.5706	0.00273278	71.379	0.999441	32.5222	0.0323277	51.276	0.999961	44.0897	0.0160083	57.888	0.999944	42.5332	0.00333834	65.535	0.999968	44.9827	0.00559991	61.56	1	S	0.00273278	71.379	_ELS(ph)PGPSM(ox)R_	ELS(1)PGPSMR	ELS(44.09)PGPS(-44.09)MR	3	2	535.223	-0.26513	51526000	52169000	52004000	138110000	73495000	91042000	5.18997e+07	1.00882e+08
172	230	6288;6289;6290;6291;6292;6293;6294;6295;6296;6297;6298;6299;6300;6301;6302;6303;6304;6305;6306;6307;6308;6309;6310;6311;6312;6313;6314;6315;6316;6317;6318;6319;6320;6321	gi|475623604;gi|474373791	>gi|475623604|gb|EMT32283.1| Putative protein phosphatase 2C 27 [Aegilops tauschii];>gi|474373791|gb|EMS64046.1| putative protein phosphatase 2C 27 [Triticum urartu]	0.992111	20.9956	0.940709	12.1485	8.407e-08	86.313	0.908539	9.99251	0.000201126	77.593	0.981882	17.5077	0.00542654	50.207	0.942273	12.1485	0.000447062	74.76	0.896187	9.36225	0.0038396	65.842	0.992111	20.9956	0.000315553	75.695	1	S	8.407e-08	86.313	_SIS(ph)AEGLHSLR_	S(0.008)IS(0.992)AEGLHSLR	S(-21)IS(21)AEGLHS(-62.82)LR	3	2	625.3	0.41291	17854000	16827000	17273000	26063000	41670000	27517000	17318000	31750000
267	149	7428;7429;7430;7431;7432;7433;7434;7435;7436;7437;7438;7439;7440;7441;7442;7443;7444;7445	gi|473990013;gi|475594884	>gi|473990013|gb|EMS51823.1| Protein STRUBBELIG-RECEPTOR FAMILY 8 [Triticum urartu];>gi|475594884|gb|EMT22844.1| hypothetical protein F775_52608 [Aegilops tauschii]	1	52.6925	1	57.0193	0.00261347	57.019	1	44.2994	0.0510213	44.299	0	0		NaN	1	79.693	0.000257693	79.693	1	52.6925	0.0118747	52.693	1	78.3416	0.00053944	78.342	1	T	0.000257693	79.693	_VLPAEKM(ox)T(ph)PER_	VLPAEKMT(1)PER	VLPAEKMT(52.69)PER	8	2	683.825	0.30942	6432100	6159300	6718200	14482000	12254000	8374300	6.43653e+06	1.17034e+07
24	53	879;880;881;882;883;884;885;886;887;888;889;890	gi|20127139;gi|21687;gi|219752137;gi|219752173;gi|219764724;gi|219764760;gi|232172;gi|257304117;gi|257306995;gi|257308963;gi|257308999;gi|257671690;gi|257671726;gi|259439192;gi|259471779;gi|300544577;gi|300634091;gi|469952290;gi|475605779;gi|7340287;gi|474108293;gi|224021585;gi|182894563;gi|125976023;gi|377657086	>gi|20127139|gb|AAM10977.1|AF492644_1 small subunit ADP glucose pyrophosphorylase [Triticum aestivum];>gi|21687|emb|CAA46879.1| ADP-glucose pyrophosphorylase [Triticum aestivum];>gi|219752137|emb|CAW47326.1| unnamed protein product [Triticum aestivum];>gi|	0.996469	24.6459	0	0		NaN	0	0		NaN	0	0		NaN	0	0		NaN	0	0		NaN	0.996469	24.6459	0.013123	49.5	1	S	0.013123	49.5	_AYGS(ph)NIGGYK_	AY(0.003)GS(0.996)NIGGYK	AY(-24.65)GS(24.65)NIGGY(-39.5)K	4	2	555.237	-0.052654	6048300	4831200	4235500	16586000	1064800	8709900	5.03833e+06	8786900
133	179	6442;6443;6444;6445;6446;6447;6448	gi|474125474	>gi|474125474|gb|EMS56236.1| hypothetical protein TRIUR3_23016 [Triticum urartu]	0.982146	17.4045	0	0		NaN	0	0		NaN	0.982146	17.4045	0.0649572	38.634	0	0		NaN	0	0		NaN	0	0		NaN	1	S	0.0649572	38.634	_SLS(ph)LLGLAQR_	S(0.018)LS(0.982)LLGLAQR	S(-17.4)LS(17.4)LLGLAQR	3	2	569.305	-0.54017	1002000	1364500	1222100	827170	3958700	1402400	1196200	2.06276e+06
143	194	7725;7726;7727;7728;7729;7730;7731;7732;7733;7734;7735;7736;7737;7738;7739;7740;7741;7742	gi|474204661	>gi|474204661|gb|EMS58635.1| Mannose-1-phosphate guanyltransferase alpha [Triticum urartu]	0.842838	7.3131	0	0		NaN	0.848844	8.812	0.00988937	45.115	0.85347	7.71681	0.010357	44.564	0.842838	7.3131	0.000134399	72.705	0.851687	7.64086	0.0433544	36.982	0.894391	9.35766	0.00942678	45.661	1	S	0.000134399	72.705	_VSS(ph)FEALQSATK_	VS(0.156)S(0.843)FEALQS(0.001)ATK	VS(-7.31)S(7.31)FEALQS(-31.35)AT(-40.6)K	3	2	674.313	-0.49927	17957000	18640000	15753000	43385000	18164000	28502000	17450000	30017000
39	77	2996;2997;2998;2999;3000;3001;3002;3003;3004;3005;3006;3007;3008;3009;3010;3011;3012;3013;3014;3015	gi|255642812;gi|473939692	>gi|255642812|gb|ACU21592.1| Zinc finger protein [Triticum aestivum];>gi|473939692|gb|EMS50271.1| Zinc finger CCCH domain-containing protein 12 [Triticum urartu]	0.999992	50.967	0.999992	50.8705	0.000567591	76.827	0.999991	50.5566	0.00660131	67.993	0.999999	61.4905	0.000334922	78.516	0.99999	50.1284	0.000334922	78.516	0.999975	46.0247	0.000359938	78.334	0.999992	50.967	0.000334922	78.516	1	S	0.000334922	78.516	_GSFIPS(ph)PR_	GSFIPS(1)PR	GS(-50.97)FIPS(50.97)PR	6	2	470.718	1.0133	35825000	34584000	34297000	63114000	41847000	64404000	34902000	56455000
112	152	4845;4846;4847;4848;4849;4850;4851;4852;4853;4854;4855;4856;4857	gi|474147184;gi|475541944;gi|474005345	>gi|474147184|gb|EMS56797.1| hypothetical protein TRIUR3_35265 [Triticum urartu];>gi|475541944|gb|EMT09873.1| hypothetical protein F775_29350 [Aegilops tauschii];>gi|474005345|gb|EMS52396.1| hypothetical protein TRIUR3_27593 [Triticum urartu]	0.999859	38.4938	0.999954	43.344	0.0391433	59.542	0	0		NaN	0	0		NaN	0.999735	35.7618	0.0102644	71.03	0.99999	50.0621	0.0304026	60.434	0.999859	38.4938	1.40502e-06	83.862	1	S	1.40502e-06	83.862	_LRS(ph)LDAYPK_	LRS(1)LDAYPK	LRS(38.49)LDAY(-38.49)PK	3	2	571.784	-1.7628	20758000	339360	10309000	17763000	17356000	15330000	1.04688e+07	1.68163e+07
161	218	402;403;404;405;406;407;408;409;410;411;412;413;414;415;416;417;418;419;420;421;422	gi|474320766	>gi|474320766|gb|EMS62272.1| hypothetical protein TRIUR3_12591 [Triticum urartu]	1	68.9149	1	67.032	0.0421139	67.032	0	0		NaN	1	57.2809	0.0846521	57.281	1	68.9149	0.0399719	68.915	0	0		NaN	0	0		NaN	1	S	0.0399719	68.915	_ALLHS(ph)PR_	ALLHS(1)PR	ALLHS(68.91)PR	5	2	437.221	-0.092039	11735000	9610500	11132000	12522000	21329000	17528000	1.08258e+07	1.71263e+07
142	193	3374;3375;3376;3377;3378;3379;3380;3381;3382;3383;3384;3385;3386;3387;3388	gi|474201675;gi|68035360	>gi|474201675|gb|EMS58509.1| Serine/arginine-rich splicing factor 7 [Triticum urartu];>gi|68035360|gb|AAY84871.1| pre-mRNA processing factor [Triticum aestivum]	1	87.298	1	77.379	0.000346698	77.379	0	0		NaN	1	66.0557	0.00635433	66.056	1	87.298	3.06568e-11	87.298	0	0		NaN	1	78.6552	0.000222042	78.655	1	S	3.06568e-11	87.298	_IGAGGLGS(ph)GR_	IGAGGLGS(1)GR	IGAGGLGS(87.3)GR	8	2	462.719	-0.2198	14478000	14820000	14707000	30092000	11847000	18622000	1.46683e+07	20187000
269	157	2775;2776;2777;2778;2779;2780;2781;2782;2783;2784;2785;2786;2787;2788;2789;2790;2791;2792;2793;2794;2795;2796;2797;2798;2799;2800;2801;2802;2803;2804;2805;2806;2807;2808;2809;2810;2811;2812;2813;2814;2815;2816;2817;2818;2819;2820;2821;2822;2823;2824;2825;2826;2827;2828;2829;2830;2831;2832;2833;2834;2835;2836;2837;2838;2839;2840;2841;2842;2843;2844;2845;2846;2847;2848;2849;2850;2851;2853;2854;2855…	gi|475594808;gi|474023061	>gi|475594808|gb|EMT22829.1| Pyruvate, phosphate dikinase 1, chloroplastic [Aegilops tauschii];>gi|474023061|gb|EMS52969.1| Pyruvate, phosphate dikinase 1, chloroplastic [Triticum urartu]	0.916234	10.3894	0.5	0	5.10596e-93	132.56	0.5	0	1.28827e-19	98.105	0.5	0	3.85752e-08	81.865	0.5	0	7.67957e-19	93.058	0.81667	6.48814	7.82668e-27	99.5	0.916234	10.3894	9.79591e-93	129.84	1	T	5.10596e-93	132.56	_GGMT(ph)SHAAVVAR_	GGMT(0.916)S(0.084)HAAVVAR	GGMT(10.39)S(-10.39)HAAVVAR	4	2	618.781	-0.63639	548510000	331010000	509410000	580060000	651000000	665880000	4.62977e+08	6.32313e+08
40	77	4823;4824;4825;4826;4827;4828;4829;4830;4831;4832;4833;4834;4835;4836;4837;4838;4839;4840;4841;4842;4843;4844	gi|255642812;gi|473939692	>gi|255642812|gb|ACU21592.1| Zinc finger protein [Triticum aestivum];>gi|473939692|gb|EMS50271.1| Zinc finger CCCH domain-containing protein 12 [Triticum urartu]	0.999975	47.0956	0.99968	37.1274	1.96238e-17	92.935	0.998771	30.8732	0.00459911	53.403	0.999839	40.6395	0.00573317	52.555	0.999998	60.3766	2.88706e-11	82.102	1	73.5016	1.87796e-16	91.914	0.999975	47.0956	9.80713e-08	72.417	1	S	1.96238e-17	92.935	_LQS(ph)PGAQQYYGTSR_	LQS(1)PGAQQYYGTSR	LQS(47.1)PGAQQY(-47.1)Y(-54.31)GT(-60.5)S(-60.5)R	3	2	818.362	0.48665	28650000	28375000	28561000	77059000	4156600	35386000	2.85287e+07	38867200
23	52;59	2486;2487;2488;2489;2490;2491;2492;2493;2494;2495;2496;2497;2498;2499;2500;2501;2502	gi|190366235;gi|29788056;gi|4760584;gi|6969978;gi|298543905;gi|298545815;gi|4588609;gi|17736918;gi|306773602;gi|218035594;gi|218049817;gi|4760582;gi|6624283;gi|262385348;gi|11037536;gi|190366232;gi|262385346;gi|262385350;gi|378939998;gi|452113225;gi|452113227;gi|6318540;gi|452113223;gi|22652133;gi|298543855;gi|298545765;gi|3493095;gi|3493099;gi|3493097;gi|3493059;gi|114145385;gi|306773554;gi|3067…	>gi|190366235|gb|ACE77088.1| Wx [Triticum aestivum];>gi|29788056|emb|CAC79986.1| glycogen (starch) synthase [Triticum aestivum];>gi|4760584|dbj|BAA77352.1| starch synthase (GBSSI) [Triticum aestivum];>gi|6969978|gb|AAF34135.1|AF163319_1 granule-bound starc	1	76.5917	1	76.5917	0.0211122	76.592	0	0		NaN	0	0		NaN	1	76.5917	0.0211122	76.592	0	0		NaN	0	0		NaN	1	S	0.0211122	76.592	_FPS(ph)KVR_	FPS(1)KVR	FPS(76.59)KVR	3	2	407.205	-0.11323	18193000	18699000	9318000	23702000	20001000	17070000	1.54033e+07	2.02577e+07
44	79	3477;3478;3479;3480;3481;3482;3483;3484;3485;3486;3487	gi|475569969;gi|473868894;gi|257633550;gi|474216306;gi|473962048;gi|475609074	>gi|475569969|gb|EMT15882.1| Soluble inorganic pyrophosphatase [Aegilops tauschii];>gi|473868894|gb|EMS47674.1| Soluble inorganic pyrophosphatase [Triticum urartu];>gi|257633550|emb|CBD31412.1| unnamed protein product [Triticum aestivum];>gi|474216306|gb|E	0.896459	9.43237	0.882997	8.79069	0.0728305	58.917	0	0		NaN	0	0		NaN	0.896459	9.43237	0.0846521	57.281	0	0		NaN	0	0		NaN	1	S	0.0728305	58.917	_ILS(ph)SLSR_	ILS(0.896)S(0.102)LS(0.001)R	ILS(9.43)S(-9.43)LS(-28.13)R	3	2	428.22	-1.1819	7816900	8187200	6771900	14897000	8617500	6293300	7592000	9.93593e+06
18	40;59	4745;4746;4747;4748;4749;4750;4751;4752;4753;4754;4755;4756;4757;4758;4759;4760;4761	gi|136765;gi|21628918;gi|21902;gi|386023;gi|190366229;gi|399153330;gi|399153332;gi|4760580;gi|308229780;gi|378939996;gi|4588607;gi|399153338;gi|6624281;gi|218035594;gi|218049817;gi|4760582;gi|6624283;gi|262385348;gi|11037536;gi|190366232;gi|262385346;gi|262385350;gi|378939998;gi|452113225;gi|452113227;gi|6318540;gi|452113223;gi|22652133;gi|298543855;gi|298545765;gi|298543891;gi|298545801;gi|34930…	>gi|136765|sp|P27736.1|SSG1_WHEAT RecName: Full=Granule-bound starch synthase 1, chloroplastic/amyloplastic; AltName: Full=Granule-bound starch synthase I; Short=GBSS-I; Flags: Precursor;>gi|21628918|gb|AAL05405.1| granule-bound starch synthase [Triticum a	1	61.6789	0	0		NaN	1	71.3794	0.013819	71.379	1	61.6789	0.0538765	61.679	0	0		NaN	0	0		NaN	0	0		NaN	1	S	0.013819	71.379	_LLKS(ph)VEEK_	LLKS(1)VEEK	LLKS(61.68)VEEK	4	2	513.268	0.18917	10306000	9865500	11614000	10085000	20644000	9600900	1.05952e+07	13443300
148	202	5396;5397;5398;5399;5400;5401;5402;5403;5404;5405;5406;5407	gi|474241965;gi|475609375	>gi|474241965|gb|EMS59864.1| KH domain-containing protein SPIN1 [Triticum urartu];>gi|475609375|gb|EMT27361.1| KH domain-containing protein [Aegilops tauschii]	1	75.8543	0	0		NaN	0	0		NaN	0	0		NaN	1	75.8543	0.00399761	75.854	0	0		NaN	1	65.2521	0.043477	65.252	1	S	0.00399761	75.854	_NLS(ph)PQIR_	NLS(1)PQIR	NLS(75.85)PQIR	3	2	454.223	-1.2846	4659300	4042900	3858400	9380200	602470	5595400	4.18687e+06	5192690
179	243	670;671;672;673;674;675;676;677;678;679	gi|474394672	>gi|474394672|gb|EMS65602.1| Vesicle-associated protein 1-2 [Triticum urartu]	1	40.0246	0	0		NaN	0	0		NaN	0	0		NaN	1	31.3894	0.0822046	31.389	0	0		NaN	1	40.0246	0.0208135	40.025	1	S	0.0208135	40.025	_(ac)AS(ph)PGPAPAGELLR_	AS(1)PGPAPAGELLR	AS(40.02)PGPAPAGELLR	2	2	679.329	-0.43967	4166300	4184200	5218100	10254000	1846200	4539000	4.52287e+06	5546400
109	150	4891;4892;4893;4894;4895;4896;4897;4898;4899;4900;4901;4902;4903;4904;4905;4906;4907;4908;4909;4910;4911;4912;4913;4914;4915;4916;4917	gi|473992552	>gi|473992552|gb|EMS51913.1| hypothetical protein TRIUR3_09233 [Triticum urartu]	0.931649	11.3469	0.977625	16.5215	7.01923e-24	101.11	0.983559	17.8451	0.000287586	76.465	0.987509	18.9903	5.51015e-07	82.749	0.976365	16.2183	7.31983e-17	93.111	0.993784	22.0392	0.000363023	75.294	0.931649	11.3469	9.51406e-24	99.653	1	S	7.01923e-24	101.11	_LSISHS(ph)FGR_	LSIS(0.068)HS(0.932)FGR	LS(-45.27)IS(-11.35)HS(11.35)FGR	6	2	542.253	1.6186	24416000	23779000	20495000	29621000	27357000	26356000	2.28967e+07	27778000
116	155	7321;7322;7323;7324;7325;7326;7327;7328;7329;7330;7331;7332;7333;7334;7335;7336;7337;7338;7339;7340;7341;7342;7343;7344;7345;7346;7347;7348;7349;7350	gi|474009151;gi|475570760	>gi|474009151|gb|EMS52514.1| Calmodulin-binding transcription activator 2 [Triticum urartu];>gi|475570760|gb|EMT16107.1| Calmodulin-binding transcription activator 2 [Aegilops tauschii]	0.982895	17.8476	0.978235	17.8476	0.0183257	69.451	0.982895	17.8476	0.0432834	45.257	0.998619	28.8136	0.0101248	64.55	0.999054	30.4383	0.000466393	78.692	0.992069	20.9956	0.00109115	75.695	0.998293	27.679	0.000466393	78.692	1	S	0.000466393	78.692	_VKS(ph)M(ox)TQYPEAR_	VKS(0.983)MT(0.016)QY(0.001)PEAR	VKS(17.85)MT(-17.85)QY(-30.06)PEAR	3	2	703.313	0.070413	8269600	9864600	10719000	16621000	7984000	10336000	9.61773e+06	11647000
58	102	3307;3308;3309;3310;3311;3312;3313;3314;3315;3316;3317;3318;3319;3320;3321;3322;3323	gi|4099406;gi|475558294;gi|473759945	>gi|4099406|gb|AAD10494.1| gamma-type tonoplast intrinsic protein [Triticum aestivum];>gi|475558294|gb|EMT13047.1| Putative aquaporin TIP1-1 [Aegilops tauschii];>gi|473759945|gb|EMS45815.1| putative aquaporin TIP1-1 [Triticum urartu]	1	68.4215	0	0		NaN	0	0		NaN	0	0		NaN	1	68.4215	0.0410498	68.422	0	0		NaN	0	0		NaN	1	S	0.0410498	68.422	_IAVGS(ph)HR_	IAVGS(1)HR	IAVGS(68.42)HR	5	2	410.197	-0.2598	24148000	22355000	21358000	36870000	18151000	25819000	2.26203e+07	2.69467e+07
186	250	4615;4616;4617;4618;4619;4620;4621;4622;4623;4624;4625;4626;4627;4628;4629;4630;4631	gi|475594327;gi|474406598	>gi|475594327|gb|EMT22662.1| hypothetical protein F775_27948 [Aegilops tauschii];>gi|474406598|gb|EMS66517.1| SNF1-related protein kinase regulatory subunit gamma 1 [Triticum urartu]	0.998872	29.4737	0.978796	16.6428	0.0458008	62.659	0	0		NaN	0.999777	36.5169	0.00192603	78.496	0	0		NaN	0	0		NaN	0.998872	29.4737	0.0421139	67.032	1	S	0.00192603	78.496	_LGS(ph)FTFR_	LGS(0.999)FT(0.001)FR	LGS(29.47)FT(-29.47)FR	3	2	454.207	-0.81365	13753000	12795000	14738000	16728000	21792000	9687100	13762000	1.6069e+07
141	190	3273;3274;3275;3276;3277;3278;3279;3280;3281;3282;3283;3284;3285;3286;3287;3288;3289;3290;3291;3292;3293;3294;3295	gi|474193061	>gi|474193061|gb|EMS58213.1| Epithelial splicing regulatory protein 1 [Triticum urartu]	0.938974	11.8714	0.994644	22.6879	0.00192603	78.496	0.94832	12.6363	0.00257065	77.674	0.933711	11.4877	0.00116362	79.469	0.989806	19.8719	5.46399e-06	85.813	0.938974	11.8714	0.00257065	77.674	0.956848	13.4584	0.00192603	78.496	1	S	5.46399e-06	85.813	_HSS(ph)PPLR_	HS(0.061)S(0.939)PPLR	HS(-11.87)S(11.87)PPLR	3	2	437.203	-0.32372	21608000	21122000	23503000	26782000	25360000	24400000	2.20777e+07	25514000
95	137	7238;7239;7240;7241;7242;7243;7244;7245;7246;7247;7248;7249	gi|473934349	>gi|473934349|gb|EMS50097.1| Transmembrane and coiled-coil domains protein 1 [Triticum urartu]	0.99014	20.0425	0	0		NaN	0	0		NaN	0	0		NaN	0.898291	9.47528	0.0507544	48.741	0	0		NaN	0.99014	20.0425	0.0150203	58.676	1	S	0.0150203	58.676	_VES(ph)SLKDASR_	VES(0.99)S(0.01)LKDASR	VES(20.04)S(-20.04)LKDAS(-42.54)R	3	2	586.271	0.16594	1429800	1443300	1862400	2077200	1615600	1620300	1578500	1.77103e+06
115	155	7221;7222;7223;7224;7225;7226;7227;7228;7229;7230;7231;7232;7233;7234;7235;7236;7237	gi|474009151;gi|475570760	>gi|474009151|gb|EMS52514.1| Calmodulin-binding transcription activator 2 [Triticum urartu];>gi|475570760|gb|EMT16107.1| Calmodulin-binding transcription activator 2 [Aegilops tauschii]	1	62.8419	1	58.5775	0.0788157	58.577	1	60.9612	0.0287949	72.823	1	60.1508	0.0770217	60.151	1	64.7764	0.0724422	64.776	1	62.8419	0.0739972	62.842	1	60.1508	0.0770217	60.151	1	S	0.0287949	72.823	_VES(ph)FHR_	VES(1)FHR	VES(62.84)FHR	3	2	427.681	0.44433	4569900	5467700	3919300	5717500	3985700	5748400	4652300	5.15053e+06
119	159	8150;8151;8152;8153;8154;8155;8156;8157;8158;8159;8160;8161	gi|474151042;gi|474033607;gi|475584352	>gi|474151042|gb|EMS56973.1| Coatomer subunit gamma-2 [Triticum urartu];>gi|474033607|gb|EMS53044.1| Coatomer subunit gamma-1 [Triticum urartu];>gi|475584352|gb|EMT19755.1| Coatomer subunit gamma-1 [Aegilops tauschii]	0.96567	16.9201	0	0		NaN	0	0		NaN	0	0		NaN	0.96567	16.9201	0.00451902	75.189	0	0		NaN	0	0		NaN	1	S	0.00451902	75.189	_YTS(ph)QVIR_	Y(0.015)T(0.02)S(0.966)QVIR	Y(-18.17)T(-16.92)S(16.92)QVIR	3	2	473.723	0.062243	5037000	5074500	4357400	9054700	1442900	4407500	4.82297e+06	4.96837e+06
38	75	5009;5010;5011;5012;5013;5014;5015;5016;5017;5018;5019;5020;5021;5022;5023;5024;5025;5026	gi|253783729;gi|475596279;gi|474093626	>gi|253783729|emb|CAZ76054.1| glyceraldehyde-3-phosphate dehydrogenase [Triticum aestivum];>gi|475596279|gb|EMT23312.1| Glyceraldehyde-3-phosphate dehydrogenase, cytosolic [Aegilops tauschii];>gi|474093626|gb|EMS54975.1| Glyceraldehyde-3-phosphate dehydrog	0.999996	54.5048	0.999996	54.5048	0.0421139	67.032	0.999973	45.6325	0.00192603	78.496	0.999967	44.7537	0.0421139	67.032	0.999996	54.5048	0.0413873	67.981	0.999983	47.8124	0.00144004	79.116	0	0		NaN	1	S	0.00144004	79.116	_LTGM(ox)S(ph)FR_	LTGMS(1)FR	LT(-54.5)GMS(54.5)FR	5	2	454.191	-0.52055	25015000	30380000	27147000	38749000	20417000	24885000	27514000	28017000
51	90	4359;4360;4361;4362;4363;4364;4365;4366;4367;4368;4369;4370;4371;4372;4373;4374;4375;4376;4377;4378;4379;4380;4381;4382;4383;4384;4385;4386;4387;4388;4389;4390;4391;4392;4393;4394;4395;4396;4397;4398;4399;4400;4401;4402;4403;4404;4448;4449;4450;4451;4452;4453;4454;4455;4456;4457;4458;4459;4460;4461;4462;4463;4464;4465;4466;4467;4468;4469;4470;4471;4472;4473;4474;4475;4476;4477;4478;4479;4480;4481…	gi|298543895;gi|298545805;gi|5825480;gi|82943644;gi|8953571	>gi|298543895|emb|CBN68354.1| starch synthase IIa-3 [Triticum aestivum]unnamed protein product [Triticum aestivum];>gi|298545805|emb|CBN61808.1| unnamed protein product [Triticum aestivum];>gi|5825480|gb|AAD53263.1|AF155217_1 starch synthase IIA [Triticum aestivum];>gi|82943644|dbj|BAE48798.1| st	1	128.541	1	51.5463	2.15722e-61	117.93	1	39.0046	2.55812e-76	126.95	1	35.8912	2.55812e-76	126.95	1	67.1154	1.81537e-111	136.99	1	95.6505	8.87916e-49	115.8	1	128.541	9.39104e-77	128.54	1	S	1.81537e-111	136.99	_LDIDS(ph)DVEPELKK_	LDIDS(1)DVEPELKK	LDIDS(128.54)DVEPELKK	5	2	790.876	-0.058725	871410000	900890000	927540000	558770000	1559900000	600070000	8.99947e+08	9.06247e+08
65	111	3416;3418;3420;3423;3425;3427;3428;3429;3430;3431;3432;3433;3434;3435;3436;3437;3438;3439;3440;3441;3442	gi|474349660;gi|475547379;gi|473749947;gi|475608884;gi|68035449	>gi|474349660|gb|EMS62939.1| Serine/arginine-rich splicing factor 7 [Triticum urartu];>gi|475547379|gb|EMT10866.1| Splicing factor, arginine/serine-rich 7 [Aegilops tauschii];>gi|473749947|gb|EMS45589.1| Serine/arginine-rich splicing factor 7 [Triticum ura	0.981978	17.3631	0.000767675	-31.1449	1.30647e-11	73.841	0.000991909	-30.031	0.000422344	60.547	5.26053e-06	-52.7897	9.98308e-05	68.893	0.979852	16.8693	3.21152e-26	84.817	0	0		NaN	0.981978	17.3631	1.00459e-25	88.681	1	S	1.00459e-25	88.681	_IGSGGLGS(ph)GR_	IGS(0.018)GGLGS(0.982)GR	IGS(-17.36)GGLGS(17.36)GR	8	2	470.716	-0.89848	82316000	74573000	91523000	115320000	34313000	99565000	82804000	83066000
263	71	6981;6982;6983;6984;6985;6986;6987;6988;6989;6990;6991;6992;6993;6994;6995;6996;6997;6998;6999;7000;7001;7002;7003;7004;7005;7006;7007;7008;7009;7010	gi|475622526;gi|473728588;gi|224473919	>gi|475622526|gb|EMT31912.1| Plasma membrane ATPase 1 [Aegilops tauschii];>gi|473728588|gb|EMS45119.1| Plasma membrane ATPase 1 [Triticum urartu];>gi|224473919|gb|ACN49187.1| plasma membrane ATPase 1-like protein [Triticum aestivum]	1	57.2254	1	35.7368	0.000932758	58.172	1	74.9616	0.000359787	74.962	1	58.1721	0.000932758	58.172	1	57.2254	0.00529967	69.451	1	35.7368	0.0713764	35.737	1	69.4507	0.00529967	69.451	1	T	0.000359787	74.962	_T(ph)LHGLQPPDAK_	T(1)LHGLQPPDAK	T(57.23)LHGLQPPDAK	1	2	628.805	-0.041546	8424000	9074500	10281000	12331000	2165300	13351000	9.25983e+06	9.28243e+06
228	296	7305;7306;7307;7308;7309;7310;7311;7312;7313;7314;7315;7316;7317;7318;7319;7320	gi|475590767	>gi|475590767|gb|EMT21571.1| Vesicle-associated membrane protein 727 [Aegilops tauschii]	0.999014	30.0585	0	0		NaN	0.999991	50.3741	1.86538e-16	94.692	0	0		NaN	0	0		NaN	0.999014	30.0585	0.00878445	63.283	0	0		NaN	1	S	1.86538e-16	94.692	_VKS(ph)HLSEVK_	VKS(0.999)HLS(0.001)EVK	VKS(30.06)HLS(-30.06)EVK	3	2	553.784	-0.27041	23205000	19324000	15587000	15476000	24221000	17812000	19372000	1.91697e+07
227	295	5050;5051;5052;5053;5054;5055;5056;5057;5058;5059;5060;5061	gi|475590172	>gi|475590172|gb|EMT21398.1| Protein CUP-SHAPED COTYLEDON 2 [Aegilops tauschii]	0.780545	7.53088	0.827471	7.93429	0.0170976	47.559	0	0		NaN	0.704749	7.18565	0.0639047	38.783	0	0		NaN	0	0		NaN	0.780545	7.53088	0.0568015	39.785	1	S	0.0170976	47.559	_LTSNPS(ph)ITTR_	LT(0.005)S(0.138)NPS(0.781)IT(0.038)T(0.038)R	LT(-22.12)S(-7.53)NPS(7.53)IT(-13.08)T(-13.08)R	6	2	585.282	0.56947	6197200	7371400	2073000	8907600	1108700	5150600	5.21387e+06	5.05563e+06
160	217	4264;4265;4266;4267;4268;4269;4270;4271;4272;4273;4274;4275	gi|474317594;gi|475593384	>gi|474317594|gb|EMS62185.1| hypothetical protein TRIUR3_20655 [Triticum urartu];>gi|475593384|gb|EMT22367.1| hypothetical protein F775_30443 [Aegilops tauschii]	1	60.4363	1	59.2451	0.0329766	59.245	1	60.4363	0.0244619	60.436	0	0		NaN	0	0		NaN	0	0		NaN	0	0		NaN	1	S	0.0244619	60.436	_LAS(ph)GLGLR_	LAS(1)GLGLR	LAS(60.44)GLGLR	3	2	433.728	-0.26232	4201700	4673500	5553800	7092600	2007000	4377300	4.80967e+06	4492300
247	322	6506;6507;7351;7352;7353;7354;7355;7356;7357;7358;7359;7360;7361;7362;7363;7364;7365;7366;7367;7368;7369;7370;7371;7372;7373;7374;7375;7376;7377;7378;7379;7380;7381;7382;7383;7384;7385;7386;7387;7388;7389;7390;7391;7392;7393;7394;7395;7396;7397;7398;7399;7400;7401;7402;7403;7404;7405;7406;7407;7408;7409;7410;7411	gi|475622878	>gi|475622878|gb|EMT32010.1| Calmodulin-binding transcription activator 3 [Aegilops tauschii]	0.999997	55.6283	0.999337	31.7823	5.4656e-18	98.353	0.999931	41.6331	5.4656e-18	98.353	0.999867	38.7648	0.0196202	68.44	0.999993	51.8426	5.4656e-18	98.353	0.999965	44.5953	0.00811482	63.727	0.999997	55.6283	2.90704e-07	86.313	1	S	5.4656e-18	98.353	_VKS(ph)MVQYPEAR_	VKS(1)MVQYPEAR	VKS(55.63)MVQY(-55.63)PEAR	3	2	694.326	0.82595	30870000	27170000	33044000	44577000	6801400	32163000	3.03613e+07	2.78471e+07
27	57;58	5575;5576;5577;5578;5579;5580;5581;5582;5583;5584;5585;5586;5587;5588;5589;5590;5591;5592;5593;5594;5595;5596;5597;5598;5599;5600;5601	gi|215398470;gi|390979705;gi|475588764;gi|170696;gi|215398468;gi|474411419;gi|215398472	>gi|215398470|gb|ACJ65514.1| globulin 3 [Triticum aestivum];>gi|390979705|gb|AFM30909.1| globulin-3A [Triticum aestivum];>gi|475588764|gb|EMT20973.1| Globulin-1 S allele [Aegilops tauschii];>gi|170696|gb|AAA34269.1| storage protein [Triticum aestivum];>gi|	0.940594	11.9957	0.5	0	5.87316e-05	80.239	0.5	0	0.00796965	63.486	0.5	0	0.000557641	76.899	0.948765	12.6759	5.87316e-05	80.239	0.5	0	0.0043026	65.305	0.940594	11.9957	0.00535931	67.563	1	S	5.87316e-05	80.239	_PLLASLS(ph)KR_	PLLAS(0.059)LS(0.941)KR	PLLAS(-12)LS(12)KR	7	2	532.797	-0.26199	14786000	5993200	10819000	11765000	8961800	7992100	1.05327e+07	9.57297e+06
260	59	3838;3839;3840;3841;3842;3843;3844;3845;3846;3847;3848;3849;3850;3851;3852;3853;3854;3855;3856;3857;3858;3859;3860;3861;3862;3863;3864;3865;3866;3867;3868	gi|218035594;gi|218049817;gi|4760582;gi|6624283;gi|262385348;gi|11037536;gi|190366232;gi|262385346;gi|262385350;gi|378939998;gi|452113225;gi|452113227;gi|6318540;gi|452113223;gi|22652133;gi|298543855;gi|298545765;gi|298543891;gi|298545801	>gi|218035594|emb|CAT81057.1| Wx unnamed protein product [Triticum aestivum];>gi|218049817|emb|CAT82650.1| unnamed protein product [Triticum aestivum];>gi|4760582|dbj|BAA77351.1| starch synthase (GBSSI) [Triticum aestivum];>gi|6624283|dbj|BAA88510.1| starch s	0.998142	27.3404	0.99998	50.0285	4.55421e-27	96.993	0.837981	9.95126	1.63217e-55	111.43	0.997808	29.3185	5.54942e-139	142.1	0.999997	54.7078	2.39074e-100	130.72	0.998142	27.3404	1.679e-07	66.335	0.999774	36.4714	1.41003e-55	112.24	1	T	5.54942e-139	142.1	_IYGPDAGT(ph)DYEDNQLR_	IY(0.002)GPDAGT(0.998)DYEDNQLR	IY(-27.34)GPDAGT(27.34)DY(-47.76)EDNQLR	8	2	953.896	0.076059	258430000	296800000	231240000	365760000	112230000	217680000	2.62157e+08	231890000
251	327	5062;5063;5064;5065;5066;5067;5068;5069;5070;5071;5072;5073;5074;5075;5076;5077;5078;5079	gi|475626742	>gi|475626742|gb|EMT33457.1| Actin-related protein 2/3 complex subunit 2 [Aegilops tauschii]	1	60.9729	1	86.0107	6.97659e-07	86.011	1	50.6068	0.0875462	50.607	0	0		NaN	1	60.9729	0.0206269	60.973	0	0		NaN	0	0		NaN	1	S	6.97659e-07	86.011	_LVHGGS(ph)FR_	LVHGGS(1)FR	LVHGGS(60.97)FR	6	2	476.724	0.28015	46216000	38654000	35986000	33459000	37645000	34486000	4.02853e+07	3.51967e+07
276	306	1250;1251;1252;1253;1254;1255;1256;1257;1258;1259;1260;1261;1262;1263;1264;1265;1266;1267;1268;1269;1270;1271	gi|475603398	>gi|475603398|gb|EMT25410.1| hypothetical protein F775_06984 [Aegilops tauschii]	1	39.1792	1	85.9581	1.86727e-07	86.014	1	79.659	4.76478e-07	84.507	1	70.9415	0.00619942	70.942	1	83.3966	6.90089e-07	83.397	1	39.1792	0.00404805	59.418	1	81.0165	1.14776e-06	81.017	1	T	1.86727e-07	86.014	_DDVGLPLT(ph)PK_	DDVGLPLT(1)PK	DDVGLPLT(39.18)PK	8	2	567.776	-0.26145	50134000	50866000	50549000	46338000	44656000	40516000	5.05163e+07	4.38367e+07
145	199	5080;5081;5082;5083;5084;5085;5086;5087;5088;5089;5090;5091;5092;5093;5094;5095;5096;5097;5944;5945;5946;5947;5948;5949;5950;5951;5952;5953;5954;5955;5956;5957;5958;5959;5960;5961;5962;5963;5964;5965;5966;5967;5968;5969;5970;5971;5972;5973;5974;5975;5976	gi|475562884;gi|474238450	>gi|475562884|gb|EMT14157.1| Sorting and assembly machinery component 50-A-like protein [Aegilops tauschii];>gi|474238450|gb|EMS59672.1| Sorting and assembly machinery component 50-like protein A [Triticum urartu]	0.99985	38.2425	0.999722	35.5565	3.35567e-58	117.26	0.99999	50.2062	5.23905e-45	106.94	0.999996	53.5437	1.03747e-84	126.88	0.99985	38.2425	2.72979e-35	99.891	0.997386	25.8157	1.679e-07	66.335	0.999956	43.5726	1.62828e-21	90.654	1	S	1.03747e-84	126.88	_RLVPGESEDGS(ph)PAVPGR_	RLVPGESEDGS(1)PAVPGR	RLVPGES(-38.24)EDGS(38.24)PAVPGR	11	3	601.619	0.5698	135100000	51932000	48043000	131800000	14280000	52416000	7.83583e+07	6.61653e+07
43	78	5859;5860;5861;5862;5863;5864;5865;5866;5867;5868;5869;5870;5871;5872;5873;5874;5875;5876;5877;5878;5879;5880;5881	gi|257135793;gi|474375030	>gi|257135793|gb|ACV44213.1| WALI7 [Triticum aestivum];>gi|474375030|gb|EMS64114.1| hypothetical protein TRIUR3_04424 [Triticum urartu]	1	48.704	1	57.8039	0.00013178	57.804	1	36.4454	0.0365878	36.445	1	39.9615	0.0208135	40.025	1	48.704	7.31193e-05	60.345	0	0		NaN	0	0		NaN	1	S	7.31193e-05	60.345	_QVAHAPQELNS(ph)PR_	QVAHAPQELNS(1)PR	QVAHAPQELNS(48.7)PR	11	3	509.575	-0.069572	19069000	19492000	15836000	23279000	7749600	11298000	1.81323e+07	1.41089e+07
189	256	6400;6401;6402;6403;6404;6405;6406;6407;6408;6409;6410;6411;6412;6413;6414;6415;6416;6417;6418;6419;6420	gi|475577454;gi|474416374	>gi|475577454|gb|EMT17810.1| Reticulon-like protein B8 [Aegilops tauschii];>gi|474416374|gb|EMS67226.1| Reticulon-like protein B8 [Triticum urartu]	1	113.926	1	102.524	3.87052e-35	105.86	1	107.831	6.29697e-36	110.38	1	93.0956	1.38798e-46	112.13	1	113.926	9.08224e-47	113.93	1	53.5672	0.00807945	53.567	1	113.926	9.08224e-47	113.93	1	S	9.08224e-47	113.93	_S(ph)LHGVLGGGK_	S(1)LHGVLGGGK	S(113.93)LHGVLGGGK	1	2	502.75	-0.73419	62293000	67102000	67758000	54854000	48225000	49304000	6.57177e+07	5.07943e+07
176	240	537;538;539;540;541;542;543;544;545;546;547;548;549	gi|474389635	>gi|474389635|gb|EMS65249.1| 40S ribosomal protein S17-4 [Triticum urartu]	0.820544	6.60394	0	0		NaN	0	0		NaN	0	0		NaN	0.820544	6.60394	0.00286696	53.448	0	0		NaN	0.929866	11.2249	2.76579e-08	83.314	1	S	2.76579e-08	83.314	_APEATS(ph)AAAPYR_	APEAT(0.179)S(0.821)AAAPYR	APEAT(-6.6)S(6.6)AAAPY(-39)R	6	2	642.785	0.16591	2620200	2405800	902590	2462200	965020	985920	1.9762e+06	1.47105e+06
241	315	5177;5178;5179;5180;5181;5182;5183;5184;5185;5186;5187;5188;5189;5190;5191;5192;5193;5194;5195;5196;5197;5198;5199	gi|475609739	>gi|475609739|gb|EMT27489.1| Multidrug and toxin extrusion protein 1 [Aegilops tauschii]	0.852033	8.34313	0	0		NaN	0	0		NaN	0	0		NaN	0	0		NaN	0.852033	8.34313	0.0698741	28.806	0.896505	9.21519	0.0138852	38.021	2	S	0.0138852	38.021	_(ac)M(ox)ARWPSLSLS(ph)LS(ph)R_	MARWPS(0.063)LS(0.233)LS(0.852)LS(0.852)R	MARWPS(-15.4)LS(-8.34)LS(8.34)LS(8.34)R	10	2	861.378	-5.6552	121340000	126490000	122260000	56181000	142450000	75698000	1.23363e+08	91443000
53	93	2537;2538;2539;2540;2541;2542;2543;2544;2545;2546;2547;2548;2549;2550;2551	gi|474086745;gi|315113250	>gi|474086745|gb|EMS54696.1| 60S ribosomal protein L8 [Triticum urartu];>gi|315113250|pdb|3IZR|B Chain B, Localization Of The Large Subunit Ribosomal Proteins Into A 5.5 A Cryo-Em Map Of Triticum Aestivum Translating 80s Ribosome	1	60.3978	1	77.6625	0.00072765	77.662	1	65.3469	0.0113127	65.347	1	61.6499	0.0184814	61.65	0	0		NaN	1	60.3978	0.0307535	60.398	0	0		NaN	1	S	0.00072765	77.662	_FRS(ph)LDFGER_	FRS(1)LDFGER	FRS(60.4)LDFGER	3	2	603.769	-1.3839	10826000	13653000	14397000	6099200	18107000	4339100	1.29587e+07	9515100
121	161	201;202;203;204;205;206;207;208;209;210;211;212;213;214;215;216	gi|475561194;gi|474047923	>gi|475561194|gb|EMT13726.1| Putative serine incorporator [Aegilops tauschii];>gi|474047923|gb|EMS53525.1| putative serine incorporator [Triticum urartu]	0.999582	34.2355	0.976728	16.2947	0.0488278	43.791	0.996932	25.9507	0.0380586	46.319	0.973576	15.9406	0.0488278	43.791	0.999582	34.2355	3.45465e-12	81.311	0	0		NaN	0.990472	21.7206	0.0741567	36.193	1	S	3.45465e-12	81.311	_AGSSATVLSAPDS(ph)PR_	AGSSATVLSAPDS(1)PR	AGS(-47.57)S(-47.57)AT(-52.36)VLS(-34.24)APDS(34.24)PR	13	2	748.343	0.038813	13265000	16913000	15187000	22531000	834360	8886900	1.51217e+07	1.07508e+07
258	41	6808;6809;6810;6811;6812;6813;6814;6815;6816;6817;6818;6819;6820;6821;6822;6823;6824;6825;6826;6827;6828;6829;6830;6831;6832;6833;6834;6835;6836;6837;6838;6839;6840;6841;6842;6843;6844;6845;6846;6847;6848;6849;6850;6851;6852;6853;6854;6855	gi|13928185;gi|14017552;gi|17380247;gi|384406832;gi|394986473;gi|474087393;gi|474249995;gi|521301170;gi|521301328;gi|521301406;gi|521301467;gi|525778485;gi|525782275;gi|533310085;gi|533310182;gi|475617604;gi|28200402;gi|343687	>gi|13928185|dbj|BAB47014.1| PSII 32kDa protein [Triticum aestivum];>gi|14017552|ref|NP_114239.1| photosystem II protein D1 [Triticum aestivum];>gi|17380247|sp|P12463.2|PSBA_WHEAT RecName: Full=Photosystem Q(B) protein; AltName: Full=32 kDa thylakoid membr	1	66.682	1	79.4686	6.04298e-43	111.69	1	66.682	2.53385e-15	96.048	1	92.9246	7.82257e-11	92.925	1	66.682	0.00208843	79.454	1	69.9985	3.27535e-23	102.98	1	74.5166	8.33141e-56	118.06	1	T	8.33141e-56	118.06	_(ac)T(ph)AILERR_	T(1)AILERR	T(66.68)AILERR	1	2	490.75	0.42342	825760000	837900000	892470000	1103200000	329550000	318170000	8.52043e+08	583640000
230	300	867;868;869;870;871;872;873;874;875;876;877;878	gi|475595017	>gi|475595017|gb|EMT22884.1| hypothetical protein F775_05934 [Aegilops tauschii]	0.913945	10.2614	0	0		NaN	0	0		NaN	0.891754	9.15833	0.0511012	40.589	0.913945	10.2614	0.00327581	61.353	0	0		NaN	0.891754	9.15833	0.0511012	40.589	1	S	0.00327581	61.353	_AVLLS(ph)PSPEK_	AVLLS(0.914)PS(0.086)PEK	AVLLS(10.26)PS(-10.26)PEK	5	2	560.786	1.0231	3263900	3088000	2603800	2958600	1208800	1912300	2.98523e+06	2.02657e+06
235	307	4704;4705;4706;4707;4708;4709;4710;4711;4712;4713;4714;4715;4716;4717;4718	gi|475604325	>gi|475604325|gb|EMT25698.1| Reticulon-like protein B2 [Aegilops tauschii]	0.916021	10.3773	0	0		NaN	0.916021	10.3773	0.00816166	67.726	0.902273	9.65321	0.00542456	56.359	0	0		NaN	0	0		NaN	0	0		NaN	1	S	0.00816166	67.726	_LLGEDTS(ph)VHK_	LLGEDT(0.084)S(0.916)VHK	LLGEDT(-10.38)S(10.38)VHK	7	2	589.776	0.86668	14149000	15084000	16544000	1030400	16992000	12564000	15259000	1.01955e+07
183	247	423;424;425;426;427;428;429;430;431;432;433;434;435	gi|474399288	>gi|474399288|gb|EMS65967.1| hypothetical protein TRIUR3_13108 [Triticum urartu]	0.903108	9.6945	0.905382	9.80857	0.0104332	51.092	0.903108	9.6945	0.0115196	50.284	0.889206	9.04488	0.0558646	39.917	0.85159	7.58768	0.0115196	50.284	0.991548	20.6934	0.00614837	70.977	0.903108	9.6945	0.00467243	72.006	1	S	0.00467243	72.006	_ALLLS(ph)PSPEK_	ALLLS(0.903)PS(0.097)PEK	ALLLS(9.69)PS(-9.69)PEK	5	2	567.794	2.2728	4927200	5423100	5930000	6129600	1180900	3559200	5.42677e+06	3.62323e+06
272	233	7673;7674;7675;7676;7677;7678;7679;7680;7681;7682;7683;7684;7685;7686;7687;7688;7689;7690;7691;7692;7693;7694;7695;7696;7697;7698;7699;7700;7701;7702;7703	gi|474378476	>gi|474378476|gb|EMS64397.1| Serine/threonine-protein kinase HT1 [Triticum urartu]	0.937053	16.2748	0.973714	16.9032	3.52237e-07	63.709	0.984748	18.6969	4.89957e-08	73.91	0.981185	18.1281	3.15519e-07	65.092	0.937053	16.2748	0.00380867	53.995	0.917691	15.08	0.039672	37.555	0.981185	18.1281	1.45327e-07	70.98	1	T	4.89957e-08	73.91	_VQSGVMT(ph)AETGTYR_	VQS(0.018)GVMT(0.937)AET(0.022)GT(0.022)YR	VQS(-17.07)GVMT(16.27)AET(-16.27)GT(-16.27)Y(-34.26)R	7	2	790.345	0.037908	15674000	17057000	18575000	20300000	2996800	9362700	17102000	10886500
239	312	5897;5898;5899;5900;5901;5902;5903;5904;5905;5906	gi|475606341	>gi|475606341|gb|EMT26370.1| E3 ubiquitin-protein ligase UPL1 [Aegilops tauschii]	1	44.2994	1	44.2994	0.0490782	44.299	0	0		NaN	0	0		NaN	0	0		NaN	0	0		NaN	0	0		NaN	3	S	0.0490782	44.299	_RAY(ph)ILEDS(ph)Y(ph)NQLR_	RAY(1)ILEDS(1)Y(1)NQLR	RAY(44.3)ILEDS(44.3)Y(44.3)NQLR	8	3	627.584	-1.4078	26216000	18644000	16417000	11388000	20706000	5974800	2.04257e+07	12689600
17	34;89;90	2910;2911;2912;2913;2914;2915;2916;2917;2918;2919;2920;2921;2922;2923;2924;2925;2926;2927;2928;2929;2930;2931;2932;2933;2934;2938;2939;2940;2941;2942;2943;2944;2945;2946;2947	gi|124299581;gi|138979796;gi|212373892;gi|218035587;gi|218049810;gi|218108959;gi|298542593;gi|298545683;gi|6741622;gi|82943648;gi|7529653;gi|1620660;gi|298543883;gi|298545793;gi|82943646;gi|8953573;gi|298543895;gi|298545805;gi|5825480;gi|82943644;gi|8953571	>gi|124299581|emb|CAM32368.1| starch synthase IIA [Triticum aestivum]unnamed protein product [Triticum aestivum];>gi|138979796|emb|CAM83952.1| unnamed protein product [Triticum aestivum];>gi|212373892|emb|CAS03111.1| unnamed protein product [Triticum aestivum];>gi|218035587|emb|CAT81051.1| unna	0.848453	7.48081	0	0		NaN	0.848453	7.48081	0.0128644	44.616	0.982109	17.3953	0.0120642	45.257	0	0		NaN	0	0		NaN	0	0		NaN	1	S	0.0120642	45.257	_GMS(ph)QDFSWEHAAK_	GMS(0.848)QDFS(0.152)WEHAAK	GMS(7.48)QDFS(-7.48)WEHAAK	3	2	787.311	0.0369	11798000	9021200	12469000	9942900	4862000	5798800	1.10961e+07	6867900
175	238	5201;5202;5203;5204;5205;5206;5207;5208;5209;5210;5211;5212;5213;5214;5215;5216;5217;5218;5219;5220;5221;5222;5223;5224;5225;5226;5227;5228;5229;5230;5231	gi|474386357;gi|475616737	>gi|474386357|gb|EMS64992.1| Chaperone protein dnaJ 13 [Triticum urartu];>gi|475616737|gb|EMT29867.1| Chaperone protein dnaJ 13 [Aegilops tauschii]	0.925852	11.7509	0.932313	11.9285	0.000239275	70.622	0.930158	11.9285	0.000192639	71.548	0.932313	11.9285	1.07821e-08	85.554	0.929448	11.8367	0.000290627	69.602	0.99761	26.9092	0.000239275	70.622	0.925852	11.7509	0.000169836	58.32	1	S	1.07821e-08	85.554	_MDS(ph)LSTQLTEAR_	MDS(0.926)LS(0.062)T(0.012)QLTEAR	MDS(11.75)LS(-11.75)T(-18.86)QLT(-35.78)EAR	3	2	716.313	0.0012665	72301000	75567000	73601000	65208000	15165000	40427000	73823000	4.02667e+07
273	265	2607;2609;2611;2613;2614;2615;2616;2617;2619;2620;2621;2622;2623;2625;2626;2627;2628;2629;2630;2631;2633;2635;2636;2637;2638;2639;2640;2641;2642;2643;2644;2645;2646;2647;2648;2649;2650;2651;2652;2653;2654;2655;2656;2657;2658;2659;2660;2661;2662;2663;2664;2665;2666;2667;2668;2669;2670;2671;2672;2673	gi|474442432;gi|475587360	>gi|474442432|gb|EMS68437.1| hypothetical protein TRIUR3_28250 [Triticum urartu];>gi|475587360|gb|EMT20529.1| hypothetical protein F775_31728 [Aegilops tauschii]	0.992339	23.8604	0.998862	31.4579	3.01093e-19	96.745	0.997126	28.2118	2.5888e-13	91.858	0.980753	18.0138	1.60502e-09	86.772	0.992339	23.8604	1.9799e-27	103.75	0.999141	33.6534	0	96.745	0.993897	24.4574	1.39118e-36	107.97	1	T	1.39118e-36	107.97	_FVT(ph)VSSTSTPS(ph)RTTR_	FVT(0.992)VS(0.013)S(0.056)T(0.056)S(0.056)T(0.056)PS(0.358)RT(0.358)T(0.055)R	FVT(23.86)VS(-16.27)S(-8.13)T(-8.13)S(-8.13)T(-8.13)PS(0)RT(0)T(-8.13)R	3	3	596.264	0.31329	316020000	288640000	324310000	214370000	105800000	172410000	3.09657e+08	1.64193e+08
93	133	5907;5908;5909;5910;5911;5912;5913;5914;5915;5916;5917;5918;5919;5920;5921;5922;5923;5924;5925;5926;5927;5928;5929;5930;5931;5932;5933;5934;5935;5936;5937;5938;5939;5940;5941;5942;5943	gi|473927021	>gi|473927021|gb|EMS49867.1| hypothetical protein TRIUR3_22943 [Triticum urartu]	1	113.083	1	122.154	2.56036e-56	122.15	1	99.9195	3.94666e-43	114.54	1	137.44	1.50082e-104	137.44	1	103.286	1.17436e-55	117.7	1	113.083	6.00782e-43	113.08	1	113.083	6.00782e-43	113.08	1	S	1.50082e-104	137.44	_RLS(ph)PPR_	RLS(1)PPR	RLS(113.08)PPR	3	2	403.208	-0.29406	62302000	72157000	78954000	36069000	35157000	35658000	7.11377e+07	35628000
168	225	565;566;567;568;569;570;571;572;573;574;575;576;577;578;579	gi|475604109;gi|474346744	>gi|475604109|gb|EMT25637.1| hypothetical protein F775_52514 [Aegilops tauschii];>gi|474346744|gb|EMS62874.1| Protein furry homolog-like protein [Triticum urartu]	1	52.6925	1	52.6925	0.0034341	52.693	0	0		NaN	0	0		NaN	0	0		NaN	0	0		NaN	0	0		NaN	1	S	0.0034341	52.693	_APFGHS(ph)PVDPR_	APFGHS(1)PVDPR	APFGHS(52.69)PVDPR	6	2	630.282	-1.1775	18794000	17804000	17004000	12940000	2071900	9874100	1.78673e+07	8.29533e+06
262	68	7050;7051;7052;7053;7054;7055;7056;7057;7058;7059;7060;7061;7062;7063;7064;7065	gi|474302864;gi|219898311;gi|219902875;gi|219906135;gi|219913566;gi|219920250;gi|219924003;gi|219929316;gi|219971068;gi|219982775;gi|219983091;gi|257625287;gi|257626859;gi|257637378;gi|257639474;gi|257644438;gi|257664120;gi|257673274;gi|257680085;gi|257688185;gi|257688449;gi|257692628;gi|257728811;gi|313103639;gi|52548254;gi|475562067	>gi|474302864|gb|EMS61682.1| putative calcium-binding protein CML7 [Triticum urartu];>gi|219898311|emb|CAX07611.1| unnamed protein product [Triticum aestivum];>gi|219902875|emb|CAX03047.1| unnamed protein product [Triticum aestivum];>gi|219906135|emb|CAX08	0.999958	43.7882	0.999977	46.2961	0.0428483	66.073	0.999996	54.1129	1.5009e-07	86.953	0.999923	41.1295	0.0428483	66.073	0.999958	43.7882	0.044769	63.565	0	0		NaN	0	0		NaN	1	T	1.5009e-07	86.953	_T(ph)PPSWVK_	T(1)PPSWVK	T(43.79)PPS(-43.79)WVK	1	2	447.71	-1.3601	17317000	17589000	21174000	15324000	1348900	8958100	1.86933e+07	8.54367e+06
259	42	6924;6925;6926;6927;6928;6929;6930;6931;6932;6933;6934;6935;6936;6937;6938;6939;6940;6941;6942;6943;6944;6945;6946;6947;6948;6949;6950;6951;6952;6953;6954;6955;6956;6957;6958;6959;6960;6961;6962;6963	gi|13928190;gi|14017557;gi|169666640;gi|17380260;gi|384406837;gi|394986477;gi|474413341;gi|521301175;gi|521301333;gi|521301411;gi|521301472;gi|525778490;gi|525782280;gi|533310090;gi|533310186;gi|14258	>gi|13928190|dbj|BAB47019.1| PSII D2 protein [Triticum aestivum];>gi|14017557|ref|NP_114244.1| photosystem II protein D2 [Triticum aestivum];>gi|169666640|gb|ACA63888.1| photosystem II protein D2 [Triticum aestivum];>gi|17380260|sp|Q36814.2|PSBD_WHEAT RecN	1	83.2872	1	106.761	4.0017e-32	106.76	1	97.5963	1.25764e-15	97.596	1	83.2872	1.25764e-15	97.596	1	106.761	4.0017e-32	106.76	1	72.3546	1.65387e-09	88.734	1	89.9028	3.27535e-23	102.98	1	T	4.0017e-32	106.76	_T(ph)IALGR_	T(1)IALGR	T(83.29)IALGR	1	2	355.683	-1.275	2393100000	2584600000	2478100000	1537300000	672480000	1117100000	2.48527e+09	1108960000
184	248	6250;6251;6252;6253;6254;6255;6256;6257;6258;6259;6260;6261;6262;6263	gi|474401920	>gi|474401920|gb|EMS66158.1| hypothetical protein TRIUR3_12224 [Triticum urartu]	0.987285	19.9619	0	0		NaN	0.994221	23.5893	0.0610931	39.179	0.987285	19.9619	0.00795136	69.721	0	0		NaN	0	0		NaN	0	0		NaN	1	S	0.00795136	69.721	_S(ph)HAAPTFTIK_	S(0.987)HAAPT(0.01)FT(0.003)IK	S(19.96)HAAPT(-19.96)FT(-25.54)IK	1	2	576.776	1.439	7026700	9346000	11413000	6347700	289970	4168500	9261900	3.60206e+06
240	313	238;239;240;241;242;243;244;245;246;247;248;249;250;251;252;253;254;255;256	gi|475607256	>gi|475607256|gb|EMT26644.1| hypothetical protein F775_02664 [Aegilops tauschii]	1	41.0916	1	71.2408	4.90186e-05	71.241	1	49.9289	0.00623337	49.929	0	0		NaN	0	0		NaN	0	0		NaN	1	41.0916	0.00408707	41.092	1	S	4.90186e-05	71.241	_AIVQEEHVAS(ph)LPR_	AIVQEEHVAS(1)LPR	AIVQEEHVAS(41.09)LPR	10	2	764.88	0.047508	4523500	3112500	6264100	1002500	2038400	2323200	4.63337e+06	1.78803e+06
169	227	641;642;643;644;645;646;647;648;649;650;651;652;653;654;655	gi|474365501	>gi|474365501|gb|EMS63456.1| COP9 signalosome complex subunit 6a [Triticum urartu]	1	90.6926	1	81.3027	3.72786e-79	126.63	1	84.1197	5.51009e-64	117.92	0.999998	56.4042	5.74821e-156	148.91	1	90.6926	2.58721e-114	138.87	0.996808	24.946	0.0435928	37.092	1	89.2669	7.10667e-96	130.07	1	S	5.74821e-156	148.91	_AQASFPAEAPS(ph)PGK_	AQASFPAEAPS(1)PGK	AQAS(-90.69)FPAEAPS(90.69)PGK	11	2	719.324	0.86946	268000000	274850000	238920000	139520000	3540500	96280000	260590000	7.97802e+07
28	57;58	6176;6177;6178;6179;6180;6181;6182;6183;6184;6185	gi|215398470;gi|390979705;gi|475588764;gi|474411419;gi|215398472	>gi|215398470|gb|ACJ65514.1| globulin 3 [Triticum aestivum];>gi|390979705|gb|AFM30909.1| globulin-3A [Triticum aestivum];>gi|475588764|gb|EMT20973.1| Globulin-1 S allele [Aegilops tauschii];>gi|474411419|gb|EMS66832.1| Globulin-1 S allele [Triticum urartu]	1	36.2843	1	45.257	0.0125173	45.257	1	65.3952	0.00352441	65.395	1	36.2843	0.0015223	55.452	0	0		NaN	0	0		NaN	0	0		NaN	1	S	0.00352441	65.395	_S(ph)FHALAQHDVR_	S(1)FHALAQHDVR	S(36.28)FHALAQHDVR	1	2	680.812	0.14204	2265600	2508100	2386000	715050	1173800	288440	2.38657e+06	725763
128	175	5990;5991;5992;5993;5994;5995;5996;5997;5998;5999;6000;6001;6002;6003	gi|474119190;gi|475545153;gi|68035567	>gi|474119190|gb|EMS55948.1| Serine/arginine-rich splicing factor 4 [Triticum urartu];>gi|475545153|gb|EMT10449.1| Splicing factor, arginine/serine-rich 4 [Aegilops tauschii];>gi|68035567|gb|AAY84873.1| alternative splicing regulator [Triticum aestivum]	0.988804	19.4604	0	0		NaN	0.988804	19.4604	1.1865e-06	85.731	0	0		NaN	0	0		NaN	0	0		NaN	0	0		NaN	1	S	1.1865e-06	85.731	_RS(ph)ISPVAK_	RS(0.989)IS(0.011)PVAK	RS(19.46)IS(-19.46)PVAK	2	2	469.247	0.45548	8121300	5743400	6001400	1584200	435240	1275600	6.62203e+06	1.09835e+06
92	132	4927;4928;4929	gi|473923756;gi|475612490	>gi|473923756|gb|EMS49802.1| Nuclease domain-containing protein 1 [Triticum urartu];>gi|475612490|gb|EMT28430.1| Nuclease domain-containing protein 1 [Aegilops tauschii]	0.992707	21.3391	0	0		NaN	0	0		NaN	0.992707	21.3391	0.0520528	56.563													1	S	0.0520528	56.563	_LSS(ph)FGLDR_	LS(0.007)S(0.993)FGLDR	LS(-21.34)S(21.34)FGLDR	3	2	487.721	-0.82621	4438000	5417000	3107800	0	0	0	4.32093e+06	0
271	170	217;218;219;220;221;222	gi|474108302;gi|474192996;gi|475611997	>gi|474108302|gb|EMS55513.1| Peroxisomal (S)-2-hydroxy-acid oxidase GLO1 [Triticum urartu];>gi|474192996|gb|EMS58206.1| Peroxisomal (S)-2-hydroxy-acid oxidase GLO5 [Triticum urartu];>gi|475611997|gb|EMT28270.1| Putative peroxisomal (S)-2-hydroxy-acid oxida	0.989991	19.9524	0.936855	11.7133	0.00314996	73.067	0.984971	18.165	0.0134301	49.35	0.989991	19.9524	0.0115196	50.284	0	0		NaN									1	T	0.00314996	73.067	_AIALTVDT(ph)PR_	AIALT(0.01)VDT(0.99)PR	AIALT(-19.95)VDT(19.95)PR	8	2	568.789	0.67449	1220600	5983300	1615300	0	0	0	2.93973e+06	0
29	59	6522;6523;6524;6525;6526;6527	gi|218035594;gi|218049817;gi|4760582;gi|6624283;gi|262385348;gi|11037536;gi|190366232;gi|262385346;gi|262385350;gi|378939998;gi|6318540;gi|22652133;gi|298543855;gi|298545765	>gi|218035594|emb|CAT81057.1| waxy B1 [Triticum spelta]unnamed protein product [Triticum aestivum];>gi|218049817|emb|CAT82650.1| unnamed protein product [Triticum aestivum];>gi|4760582|dbj|BAA77351.1| starch synthase (GBSSI) [Triticum aestivum];>gi|6624283|dbj|BAA88510.1| starch s	1	48.7409					0	0		NaN					1	48.7409	0.0146779	48.741	0	0		NaN	1	49.5005	0.013123	49.5	1	S	0.013123	49.5	_S(ph)PADAPLGMR_	S(1)PADAPLGMR	S(48.74)PADAPLGMR	1	2	547.739	0.31933	0	0	0	3438800	6707600	6830700	0	5.65903e+06
246	321	5375;5376;5377;5378	gi|475622777	>gi|475622777|gb|EMT31973.1| Phosphatidylinositol 4-kinase type 2-beta [Aegilops tauschii]	0.99993	41.5308													0.99993	41.5308	0.0435891	45.997	0	0		NaN	0	0		NaN	1	S	0.0435891	45.997	_NDS(ph)PLLLTK_	NDS(1)PLLLTK	NDS(41.53)PLLLT(-41.53)K	3	2	540.77	0.30781	0	0	0	2909400	599020	1205300	0	1571240
277	34;89;90	8034;8035;8036	gi|124299581;gi|138979796;gi|212373892;gi|218035587;gi|218049810;gi|218108959;gi|298542593;gi|298545683;gi|6741622;gi|82943648;gi|7529653;gi|1620660;gi|298543883;gi|298545793;gi|82943646;gi|8953573;gi|298543895;gi|298545805;gi|5825480;gi|82943644;gi|8953571	>gi|124299581|emb|CAM32368.1| SS2a unnamed protein product [Triticum aestivum];>gi|138979796|emb|CAM83952.1| unnamed protein product [Triticum aestivum];>gi|212373892|emb|CAS03111.1| unnamed protein product [Triticum aestivum];>gi|218035587|emb|CAT81051.1| unna	0.966537	15.31													0	0		NaN					0.966537	15.31	0.0412161	35.737	1	Y	0.0412161	35.737	_YGDYEEAY(ph)DVGVR_	Y(0.005)GDY(0.028)EEAY(0.967)DVGVR	Y(-22.86)GDY(-15.31)EEAY(15.31)DVGVR	8	2	808.319	-0.66982	0	0	0	866100	967900	867900	0	900633
																															80
[truncated: 2 more columns]
