# Supplementary material for: In vivo phosphoproteome characterization reveals key starch granule-binding phosphoproteins involved in wheat water-deficit response
Source: BMC Plant Biol. 2017 Oct 23;17:168. doi: 10.1186/s12870-017-1118-z (PMC5651632; doi:10.1186/s12870-017-1118-z)
Supplement: Supplementary file 1 — Efficiency and R2 values (coefficient of determination) of primer pairs. These values were determined using standard curves. Table S2. Granule-binding proteins identified by MALDI-TOF/TOF-MS. Table S3. Peptide information for the identified starch granule-associated proteins with at least twofold differences. Table S4. Total phosphorylated sites and phosphoproteins identified in this study. Table S5. Identification of proteins related to starch synthesis by matrix-assisted laser desorption ionization time-of-flight mass spectrometry (MALDI-TOF MS). (ZIP 124 kb) [file 12870_2017_1118_MOESM1_ESM.zip › Additional File 1 Table-S5.xls]

## Sheet: Sheet1
Additional File 1 Table S5. Identification of proteins related to starch synthesis by matrix-assisted laser desorption ionization time-of-flight mass spectrometry (MALDI-TOF MS).
Spot no.	Accession no.	Protein name	Species	Protein score (a)	Protein score C.I.%	Total Ion score	Total ion score CI%	Number of matching peptides	Sequence coverage %	Protein PI	Protein MW (kDa)
1	gi|298543883	starch synthase IIa	Triticum aestivum	143	100	106	100	10	12.5	6.27	87.139
2	gi|399153332	waxy protein	Triticum aestivum	649	100	468	100	22	7.85	7.85	67.165
a: Protein Score: statistical probability of true positive identification of the predicted protein calculated by MASCOT (score ≥ 42 against NCBInr).
